# Supplementary material for: Pregnancy outcomes before and during COVID-19 pandemic in Tamale Metropolis, Ghana: A retrospective cohort study
Source: PLoS One. 2024 Apr 30;19(4):e0302589. doi: 10.1371/journal.pone.0302589 (PMC11060567; doi:10.1371/journal.pone.0302589)
Supplement: S1 Data set — (XLSX) [file pone.0302589.s001.xlsx]

## Sheet: Sheet1
Age	Education	Marital status	Ethnicity	Employemnt		Area of residence	Family size	Religion	Period of delivery	Number of pregnancy	Number of children	ANC attendance	Number of ANC attendance	Gestational at delivery	Last ANC visit	Mode of delivery	Date of delivery	Gestational age at delivery	Birth weight	Any complication during delivery	Place of delivery	Birth weight Category	History of home delivery	NHIS status
29	Primary	Married	Dagomba	Unemployed		Urban	5	Islam	Before Covid-19	3	3	Yes	3	36	2019-10-22	Caesarean section	2020-11-14	40	3	Yes	Hospital	Normal birth weight	Yes	Yes
24	Senior High School	Married	Dagomba	Trader		Urban	4	Islam	During Covid-19	2	2	Yes	4	35	2020-10-19	Spontaneous vaginal delivery	2020-11-02	39	2.4	No	Hospital	Low birth weight	No	Yes
21	No education	Married	Dagomba	Unemployed		Urban	5	Islam	During Covid-19	2	2	Yes	1	31	2020-05-25	Spontaneous vaginal delivery	2020-07-22	40		No	Home		No	Yes
26	Primary	Married	Dagomba	Trader		Urban	5	Islam	During Covid-19	2	2	Yes	3	31	2020-08-17	Spontaneous vaginal delivery	2020-08-19	38	3.5	No	Hospital	Normal birth weight	No	Yes
30	No education	Married	Dagomba	Unemployed		Urban	5	Islam	During Covid-19	4	3	Yes	7	21	2021-01-09	Spontaneous vaginal delivery	2020-01-14	40	2.9	No	Hospital	Normal birth weight	No	Yes
21	No education	Married	Dagomba	Unemployed		Urban	12	Islam	During Covid-19	2	1	Yes	8	19	2021-02-04	Spontaneous vaginal delivery	2021-02-06	39	2.9	No	Hospital	Normal birth weight	No	Yes
25	No education	Married	Dagomba	Unemployed		Urban	10	Islam	Before Covid-19	2	2	Yes	7	19	2019-11-05	Spontaneous vaginal delivery	2019-11-09	41	3.3	No	Hospital	Normal birth weight	No	Yes
26	No education	Married	Dagomba	Trader		Urban	7	Islam	Before Covid-19	3	2	Yes	6	21	2019-04-17	Spontaneous vaginal delivery	2021-04-25	41	2.8	No	Hospital	Normal birth weight	Yes	Yes
32	No education	Married	Gonja	Trader		Peri-urban	6	Islam	During Covid-19	3	3	Yes	7	20	2020-03-11	Spontaneous vaginal delivery	2020-03-25	40	3.1	No	Hospital	Normal birth weight	Yes	Yes
35	No education	Married	Dagomba	Trader		Urban	9	Islam	During Covid-19	5	5	Yes	6	22	2020-04-16	Spontaneous vaginal delivery	2020-04-28	44		Yes	Home		Yes	Yes
30	Junior High School	Married	Gonja	Trader		Urban	5	Islam	During Covid-19	2	2	Yes	6	16	2020-03-19	Spontaneous vaginal delivery	2020-03-31	39	2.9	Yes	Hospital	Normal birth weight	No	Yes
28	Senior High School	Married	Dagomba	Trader		Urban	6	Islam	During Covid-19	2	2	Yes	6	21	2020-02-24	Spontaneous vaginal delivery	2020-03-02	39	3.2	No	Hospital	Normal birth weight	Yes	Yes
28	Junior High School	Married	Mamprusi	Unemployed		Urban	5	Islam	During Covid-19	2	2	Yes	6	20	2020-02-03	Spontaneous vaginal delivery	2020-02-23	40	3.1	No	Hospital	Normal birth weight	No	Yes
26	Junior High School	Married	Gonja	Unemployed		Urban	4	Islam	During Covid-19	2	2	Yes	7	19	2020-02-03	Spontaneous vaginal delivery	2020-02-11	40	2.8	Yes	Hospital	Normal birth weight	No	Yes
27	Junior High School	Married	Dagomba	Unemployed		Urban	5	Islam	During Covid-19	2	2	Yes	5	19	2020-03-05	Spontaneous vaginal delivery	2020-03-15	41	3.2	No	Hospital	Normal birth weight	Yes	Yes
26	No education	Married	Dagomba	Trader		Urban	9	Islam	Before Covid-19	2	2	Yes	5	21	2019-02-08	Spontaneous vaginal delivery	2019-02-24	33	3.1	No	Hospital	Normal birth weight	No	Yes
23	Junior High School	Married	Dagomba	Trader		Urban	5	Islam	During Covid-19	2	2	Yes	5	23	2020-03-26	Spontaneous vaginal delivery	2020-04-02	39	2.9	No	Hospital	Normal birth weight	No	Yes
29	No education	Married	Dagomba	Unemployed		Rural	5	Islam	During Covid-19	3	3	Yes	3	16	2021-11-09	Spontaneous vaginal delivery	2020-11-19	37		No	Home		Yes	Yes
24	No education	Married	Dagomba	Unemployed		Rural	6	Islam	During Covid-19	3	4	Yes	3	22	2019-12-19	Spontaneous vaginal delivery	2019-12-30	39		No	Home		Yes	Yes
23	No education	Married	Dagomba	Unemployed		Rural	3	Christianity	During Covid-19	2	2	Yes	3	26	2021-02-01	Caesarean section	2021-03-01	38		No	Home		Yes	Yes
25	No education	Married	Dagomba	Unemployed		Rural	5	Islam	During Covid-19	3	3	Yes	4	26	2020-07-30	Spontaneous vaginal delivery	2020-08-22	44		No	Home		No	Yes
36	No education	Married	Dagomba	Unemployed		Rural	7	Islam	During Covid-19	5	5	Yes	5	24	2020-10-08	Spontaneous vaginal delivery	2029-10-31	35	3.1	No	Hospital	Normal birth weight	Yes	Yes
30	No education	Married	Dagomba	Unemployed		Rural	6	Christianity	During Covid-19	5	4	Yes	5	20	2020-04-06	Spontaneous vaginal delivery	2020-04-16	37	2.9	No	Hospital	Normal birth weight	Yes	Yes
22	No education	Married	Dagomba	Farmer		Urban	4	Islam	During Covid-19	2	2	Yes	2	26	2019-10-18	Spontaneous vaginal delivery	2019-11-14	37		No	Home		Yes	Yes
24	No education	Married	Dagomba	Unemployed		Rural	6	Islam	Before Covid-19	3	3	Yes	4	20	2019-09-14	Spontaneous vaginal delivery	2019-12-30	45		No	Home		Yes	Yes
35	No education	Married	Dagomba	Farmer		Rural	12	Islam	During Covid-19	4	4	No				Spontaneous vaginal delivery				No	Home		Yes	No
27	No education	Married	Dagomba	Unemployed		Peri-urban	6	Islam	During Covid-19	2	2	Yes	2	26	2020-10-15	Spontaneous vaginal delivery	2020-12-03	40	3.1	No	Hospital	Normal birth weight	No	Yes
20	No education	Married	Dagomba	Unemployed		Rural	4	Islam	During Covid-19	2	2	Yes	3	24	2019-09-27	Spontaneous vaginal delivery	2019-09-06	33		No	Home		Yes	Yes
31	No education	Married	Dagomba	Trader		Urban	6	Christianity	During Covid-19	4	4	Yes	2	37	2021-03-02	Spontaneous vaginal delivery	2021-03-08	40	3	No	Hospital	Normal birth weight	Yes	Yes
24	No education	Married	Dagomba	Trader		Peri-urban	7	Islam	During Covid-19	1	1	No				Spontaneous vaginal delivery				No	Home		No	No
29	No education	Married	Dagomba	Others specify	weaver	Peri-urban	4	Islam	During Covid-19	2	2	No				Spontaneous vaginal delivery				No	Home		No	No
22	No education	Married	Dagomba	Unemployed		Rural	6	Islam	During Covid-19	1	1	No				Spontaneous vaginal delivery				No	Home		No	No
29	No education	Married	Dagomba	Others specify	weaver	Rural	10	Islam	During Covid-19	3	3	No				Spontaneous vaginal delivery				No	Home		Yes	Yes
26	No education	Married	Dagomba	Trader		Rural	5	Islam	During Covid-19	2	2	No				Spontaneous vaginal delivery				No	Home		Yes	No
20	Junior High School	Married	Dagomba	Unemployed		Urban	4	Islam	During Covid-19	2	2	Yes	6	21	2020-03-19	Spontaneous vaginal delivery	2020-04-01	40	2.9	No	Hospital	Normal birth weight	Yes	Yes
36	Primary	Married	Others	Trader		Peri-urban	4	Christianity	During Covid-19	2	2	Yes	8	13	2020-02-16	Spontaneous vaginal delivery	2020-02-20	40	2.9	No	Hospital	Normal birth weight	No	Yes
30	Tertiary	Married	Dagomba	Unemployed		Urban	7	Islam	During Covid-19	4	4	Yes	9	8	2020-03-18	Spontaneous vaginal delivery	2020-03-30	41	3.6	No	Hospital	Normal birth weight	Yes	Yes
21	Senior High School	Married	Dagomba	Trader		Peri-urban	5	Islam	During Covid-19	2	2	Yes	7	19	2020-04-12	Caesarean section	2020-04-25	39	3.2	No	Hospital	Normal birth weight	No	Yes
23	Junior High School	Married	Mamprusi	Public servent		Urban	5	Islam	During Covid-19	1	1	Yes	8	18	2020-04-05	Spontaneous vaginal delivery	2020-04-12	40	2.7	No	Hospital	Normal birth weight	No	Yes
36	Junior High School	Married	Dagomba	Trader		Urban	10	Islam	During Covid-19	4	4	Yes	6	21	2020-02-24	Caesarean section	2020-03-01	38		No	Home		Yes	Yes
28	No education	Married	Dagomba	Unemployed		Urban	4	Islam	During Covid-19	5	5	Yes	4	26	2021-03-11	Caesarean section	2021-03-14	38	2.8	No	Hospital	Normal birth weight	Yes	Yes
30	No education	Married	Dagomba	Trader		Peri-urban	2	Islam	During Covid-19	4	4	Yes	8	21	2021-04-19	Spontaneous vaginal delivery	2021-04-20	40	3.7	Yes	Hospital	Normal birth weight	No	Yes
35	Tertiary	Single	Others	Public servent		Peri-urban	3	Christianity	During Covid-19	2	2	Yes	9	13	2021-02-08	Spontaneous vaginal delivery	2021-02-14	38		No	Home		No	Yes
30	No education	Married	Dagomba	Unemployed		Urban	12	Islam	During Covid-19	2	1	Yes	8	18	2021-02-04	Spontaneous vaginal delivery	2021-02-06	40	2.9	No	Hospital	Normal birth weight	No	Yes
33	No education	Married	Dagomba	Trader		Urban	26	Islam	During Covid-19	4	3	Yes	5	25	2021-03-18	Spontaneous vaginal delivery	2021-03-29	41	3.4	No	Hospital	Normal birth weight	Yes	Yes
38	No education	Married	Dagomba	Trader		Urban	7	Islam	Before Covid-19	3	3	Yes	7	19	2019-06-26	Spontaneous vaginal delivery	2019-07-11	40	3.1	No	Hospital	Normal birth weight	No	Yes
25	Junior High School	Married	Dagomba	Unemployed		Urban	3	Islam	Before Covid-19	2	2	Yes	7	12	2019-10-07	Spontaneous vaginal delivery	2019-10-17	37		No	Home		No	Yes
31	Senior High School	Married	Dagomba	Trader		Urban	3	Islam	During Covid-19	1	1	Yes	8	19	2020-11-26	Spontaneous vaginal delivery	2021-12-11	42	2.8	Yes	Hospital	Normal birth weight	No	Yes
20	No education	Married	Dagomba	Others specify	hairdresser	Peri-urban	4	Islam	During Covid-19	1	1	No				Spontaneous vaginal delivery				No	Home		No	No
26	No education	Married	Dagomba	Others specify	weaver	Peri-urban	7	Islam	During Covid-19	2	2	No				Spontaneous vaginal delivery				No	Home		No	No
21	Primary	Married	Dagomba	Unemployed		Peri-urban	4	Islam	During Covid-19	1	1	No				Spontaneous vaginal delivery				No	Home		No	Yes
28	No education	Married	Dagomba	Unemployed	hairdresser	Peri-urban	4	Islam	Before Covid-19	3	3	Yes	6	23	2019-04-04	Spontaneous vaginal delivery	2019-05-05	36	3	No	Hospital	Normal birth weight	No	Yes
34	Tertiary	Married	Dagomba	Unemployed		Urban	5	Islam	During Covid-19	2	2	Yes	3	21	2020-03-02	Spontaneous vaginal delivery	2020-07-16	45	2.8	No	Home		No	No
18	No education	Married	Dagomba	Public servent	hairdresser	Peri-urban	8	Islam	During Covid-19	1	1	Yes	1	20	2021-10-10	Caesarean section	2021-03-02	40	2.8	Yes	Hospital	Normal birth weight	No	Yes
24	Junior High School	Married	Dagomba	Trader		Peri-urban	16	Islam	Before Covid-19	1	1	No				Spontaneous vaginal delivery				No	Home		No	No
27	No education	Married	Dagomba	Trader		Rural	8	Islam	During Covid-19	4	2	No				Spontaneous vaginal delivery				No	Home		Yes	No
24	No education	Married	Dagomba	Unemployed		Peri-urban	5	Christianity	Before Covid-19	1	1	Yes	6	23	2019-06-13	Spontaneous vaginal delivery	2019-08-25	44		No	Home		No	No
22	No education	Married	Dagomba	seamstress		Peri-urban	7	Islam	During Covid-19	1	1	Yes	3	24	2020-03-01	Spontaneous vaginal delivery	2021-05-06	46	3.1	Yes	Hospital	Normal birth weight	No	Yes
32	No education	Married	Dagomba	Unemployed		Rural	7	Islam	During Covid-19	4	4	No				Spontaneous vaginal delivery				No	Home		Yes	No
26	Senior High School	Married	Dagomba	Unemployed		Peri-urban	4	Islam	During Covid-19	2	2	No				Spontaneous vaginal delivery				No	Home		Yes	No
35	No education	Married	Dagomba	Trader		Peri-urban	10	Islam	During Covid-19	6	6	No				Spontaneous vaginal delivery				No	Home		Yes	No
28	No education	Married	Dagomba	seamstress		Peri-urban	5	Islam	Before Covid-19	3	2	Yes	7	24	2019-04-19	Spontaneous vaginal delivery	2019-05-30	43	2.9	No	Hospital	Normal birth weight	No	Yes
25	No education	Married	Dagomba	seamstress		Peri-urban	3	Islam	Before Covid-19	1	1	Yes	4	20	2019-06-05	Spontaneous vaginal delivery	2019-08-12	42	2.9	No	Hospital	Normal birth weight	No	Yes
20	No education	Married	Dagomba	Unemployed		Rural	4	Christianity	During Covid-19	1	1	No				Spontaneous vaginal delivery				No	Home		No	No
25	Primary	Married	Dagomba	Unemployed		Urban	3	Islam	During Covid-19	3	3	Yes	3	24	2020-07-21	Caesarean section	2020-08-24	34		No	Home		Yes	Yes
29	Tertiary	Married	Dagomba	Public servent		Urban	3	Islam	Before Covid-19	1	1	Yes	7	37	2018-11-19	Spontaneous vaginal delivery	2019-01-02	43	3.2	No	Hospital	Normal birth weight	No	Yes
26	Primary	Married	Dagomba	Trader		Urban	5	Islam	During Covid-19	2	2	Yes	2	32	2020-08-17	Spontaneous vaginal delivery	2020-08-19	37	3.5	No	Hospital	Normal birth weight	No	Yes
24	No education	Married	Dagomba	Unemployed		Rural	5	Islam	Before Covid-19	3	3	Yes	3	36	2019-01-29	Spontaneous vaginal delivery	2019-02-27	40		No	Home		Yes	Yes
35	No education	Married	Dagomba	Trader		Urban	6	Islam	Before Covid-19	7	6	Yes	4	23	2019-01-22	Spontaneous vaginal delivery	2019-03-18	36	2.7	No	Hospital	Normal birth weight	Yes	Yes
40	No education	Married	Mamprusi	Unemployed		Rural	8	Islam	Before Covid-19	6	6	Yes	2	21	2020-06-10	Spontaneous vaginal delivery	2020-08-16	35		No	Home		Yes	Yes
37	Primary	Married	Dagomba	Unemployed		Urban	5	Islam	During Covid-19	6	6	No				Spontaneous vaginal delivery				No	Home		Yes	No
21	Primary	Married	Dagomba	Trader		Peri-urban	6	Islam	Before Covid-19	1	1	Yes	3	24	2019-05-17	Spontaneous vaginal delivery	2019-07-02	45	3.3	No	Hospital	Normal birth weight	No	Yes
33	No education	Married	Dagomba	seamstress		Peri-urban	9	Islam	During Covid-19	4	5	Yes	2	20	2020-02-25	Spontaneous vaginal delivery	2020-03-31	41	2.7	No	Hospital	Normal birth weight	No	Yes
25	Senior High School	Married	Dagomba	Unemployed		Peri-urban	5	Islam	During Covid-19	1	1	Yes	2	20	2020-03-03	Spontaneous vaginal delivery	2020-06-08	46		No	Home		No	No
24	Senior High School	Married	Dagomba	Unemployed		Peri-urban	3	Islam	During Covid-19	1	1	Yes	4	22	2020-08-04	Spontaneous vaginal delivery	2020-09-07	38	2.6	No	Hospital	Normal birth weight	No	Yes
29	No education	Married	Dagomba	Others specify	weaver	Peri-urban	4	Islam	Before Covid-19	2	2	Yes	6	20	2019-08-01	Spontaneous vaginal delivery	2019-10-05	37	3	No	Hospital	Normal birth weight	No	Yes
19	Junior High School	Single	Dagomba	Unemployed		Peri-urban	6	Islam	Before Covid-19	1	1	Yes	5	23	2019-03-12	Caesarean section	2019-05-02	38	2.5	Yes	Hospital	Normal birth weight	No	Yes
30	No education	Married	Dagomba	Farmer		Rural	12	Islam	During Covid-19	4	3	No				Spontaneous vaginal delivery				No	Home		Yes	No
22	Primary	Married	Dagomba	Trader		Peri-urban	4	Islam	During Covid-19	1	1	No				Spontaneous vaginal delivery				No	Home		No	No
29	Tertiary	Single	Gonja	Public servent		Rural	2	Islam	During Covid-19	2	2	No				Spontaneous vaginal delivery				No	Home		No	No
25	No education	Married	Dagomba	Trader		Peri-urban	10	Islam	During Covid-19	1	1	No				Spontaneous vaginal delivery				No	Home		No	No
28	No education	Married	Dagomba	Unemployed		Rural	6	Islam	Before Covid-19	3	2	Yes	3	22	2019-02-25	Spontaneous vaginal delivery	2019-03-15	35		No	Home		Yes	Yes
32	No education	Married	Dagomba	Trader		Rural	9	Islam	Before Covid-19	5	5	Yes	6	26	2019-01-02	Spontaneous vaginal delivery	2019-01-11	39		Yes	Home		Yes	Yes
30	No education	Married	Dagomba	Farmer		Rural	4	Christianity	During Covid-19	2	2	Yes	5	20	2019-05-24	Spontaneous vaginal delivery	2019-06-06	38	3.5	No	Hospital	Normal birth weight	Yes	Yes
37	No education	Married	Dagomba	Farmer		Rural	13	Islam	During Covid-19	7	6	No				Spontaneous vaginal delivery				No	Home		Yes	No
36	No education	Single	Mamprusi	Farmer		Rural	10	Islam	During Covid-19	6	6	No				Spontaneous vaginal delivery				No	Home		Yes	No
24	No education	Married	Dagomba	Unemployed		Peri-urban	4	Islam	During Covid-19	1	1	Yes	1	21	2020-03-13	Spontaneous vaginal delivery	2020-06-07	34		No	Home		No	No
30	Tertiary	Married	Dagomba	Public servent		Peri-urban	5	Islam	Before Covid-19	2	2	Yes	5	20	2019-08-06	Spontaneous vaginal delivery	2019-10-13	39	3.4	No	Hospital	Normal birth weight	No	Yes
23	No education	Married	Dagomba	Others specify	make-up artist	Urban	3	Islam	During Covid-19	1	1	No				Spontaneous vaginal delivery				No	Home		No	No
27	Senior High School	Married	Mamprusi	Unemployed		Peri-urban	8	Islam	Before Covid-19	3	3	Yes	7	22	2019-07-16	Spontaneous vaginal delivery	2019-09-06	45	2.6	No	Hospital	Normal birth weight	Yes	Yes
27	Primary	Married	Dagomba	Trader		Peri-urban	4	Islam	Before Covid-19	1	1	Yes	3	22	2019-06-17	Spontaneous vaginal delivery	2019-07-02	38	2.6	No	Hospital	Normal birth weight	No	Yes
30	Senior High School	Married	Dagomba	Unemployed		Rural	5	Islam	Before Covid-19	3	3	Yes	8	26	2019-08-21	Spontaneous vaginal delivery	2019-09-29	45	3.4	No	Hospital	Normal birth weight	No	Yes
22	No education	Married	Dagomba	Farmer		Urban	4	Islam	During Covid-19	2	2	Yes	5	29	2020-07-29	Spontaneous vaginal delivery	2020-09-04	41	2.7	No	Home		No	Yes
34	Primary	Married	Gonja	Farmer		Rural	6	Islam	During Covid-19	4	4	Yes	2	21	2020-07-04	Spontaneous vaginal delivery	2020-09-26	44	2.4	No	Hospital	Low birth weight	Yes	Yes
32	No education	Married	Dagomba	Unemployed		Rural	7	Islam	Before Covid-19	6	6	No				Spontaneous vaginal delivery				No	Home		Yes	No
23	Primary	Single	Mamprusi	Unemployed		Rural	2	Christianity	During Covid-19	2	2	No				Spontaneous vaginal delivery				No	Home		Yes	Yes
42	No education	Married	Dagomba	Unemployed		Rural	9	Islam	Before Covid-19	8	8	Yes	3	22	2018-08-02	Caesarean section	2018-10-29	51	2.4	No	Hospital	Low birth weight	Yes	Yes
28	No education	Married	Dagomba	Unemployed		Urban	5	Islam	During Covid-19	5	5	Yes	4	21	2018-11-22	Spontaneous vaginal delivery	2019-02-19	45		No	Home		Yes	No
21	Junior High School	Married	Mamprusi	Unemployed		Urban	2	Islam	During Covid-19	2	2	Yes	4	25	2020-06-17	Spontaneous vaginal delivery	2021-07-01	42		No	Home		Yes	Yes
34	No education	Married	Dagomba	Unemployed		Rural	4	Islam	Before Covid-19	3	3	Yes	3	20	2018-12-28	Spontaneous vaginal delivery	2018-12-11	39		No	Home		Yes	Yes
19	Junior High School	Married	Dagomba	Unemployed		Rural	3	Islam	During Covid-19	1	1	Yes	3	22	2019-11-02	Spontaneous vaginal delivery	2020-01-08	41		No	Home		Yes	Yes
26	Junior High School	Married	Gonja	Trader		Urban	2	Islam	During Covid-19	2	2	Yes	3	24	2021-01-01	Spontaneous vaginal delivery	2021-02-02	41	2.9	No	Hospital	Normal birth weight	Yes	Yes
38	No education	Married	Mamprusi	Unemployed		Urban	7	Islam	During Covid-19	5	5	Yes	3	20		Caesarean section	2020-04-02	38	3	Yes	Hospital	Normal birth weight	Yes	Yes
25	Primary	Married	Dagomba	Unemployed		Rural	4	Islam	During Covid-19	3	2	Yes	4	22	2021-02-01	Spontaneous vaginal delivery	2021-04-08	47		No	Home		Yes	Yes
40	No education	Married	Dagomba	Unemployed		Rural	8	Islam	Before Covid-19	6	6	No				Spontaneous vaginal delivery				Yes	Home		Yes	No
28	No education	Married	Mamprusi	Trader		Urban	6	Islam	During Covid-19	3	2	Yes	3	23	2020-01-18	Spontaneous vaginal delivery	2021-02-01	38		No	Home		Yes	No
38	No education	Married	Mamprusi	Unemployed		Rural	6	Islam	During Covid-19	5	5	Yes	2	20	2020-02-26	Spontaneous vaginal delivery	2020-03-06	37		No	Home		Yes	Yes
42	No education	Married	Gonja	Unemployed		Rural	7	Islam	Before Covid-19	5	5	Yes	4	24	2019-05-20	Spontaneous vaginal delivery	2019-07-01	43	2.4	No	Hospital	Low birth weight	Yes	Yes
38	No education	Married	Dagomba	Unemployed		Urban	6	Islam	During Covid-19	5	5	Yes	4	20	2019-12-28	Spontaneous vaginal delivery	2020-02-11	36		No	Home		Yes	No
29	Senior High School	Married	Gonja	Trader		Urban	8	Islam	During Covid-19	4	4	Yes	4	21	2019-03-21	Caesarean section	2019-05-03	40	2.5	Yes	Hospital	Normal birth weight	Yes	Yes
45	No education	Married	Dagomba	Unemployed		Rural	6	Islam	Before Covid-19	5	5	No				Spontaneous vaginal delivery				No	Home		Yes	No
40	No education	Married	Gonja	Unemployed		Urban	8	Islam	Before Covid-19	7	6	No				Spontaneous vaginal delivery				No	Home		Yes	No
29	Primary	Married	Dagomba	Unemployed		Urban	4	Islam	During Covid-19	3	3	Yes	4	22	2020-06-21	Caesarean section	2020-07-02	38	2.8	Yes	Hospital	Normal birth weight	Yes	Yes
24	Primary	Married	Dagomba	Unemployed		Urban	3	Islam	Before Covid-19	3	3	Yes	2	23	2019-02-21	Spontaneous vaginal delivery	2019-04-04	42	2.1	Yes	Hospital	Low birth weight	Yes	Yes
32	No education	Married	Dagomba	Trader		Peri-urban	7	Christianity	Before Covid-19	6	6	Yes	4	22	2019-07-02	Spontaneous vaginal delivery	2019-09-08	42		No	Home		Yes	Yes
45	No education	Married	Dagomba	Unemployed		Rural	7	Islam	Before Covid-19	7	7	No				Spontaneous vaginal delivery				No	Home		Yes	No
24	Primary	Married	Mamprusi	Unemployed		Urban	2	Islam	Before Covid-19	2	2	No				Spontaneous vaginal delivery				No	Home		Yes	No
29	No education	Married	Dagomba	Unemployed		Rural	6	Islam	During Covid-19	4	4	Yes	4	22	2020-12-02	Caesarean section	2021-02-05	43	2.2	Yes	Hospital	Low birth weight	Yes	Yes
30	Primary	Married	Gonja	Trader		Peri-urban	6	Islam	During Covid-19	2	2	Yes	2	21	2019-01-21	Spontaneous vaginal delivery	2020-01-05	36	3	No	Hospital	Normal birth weight	Yes	Yes
18	Junior High School	Single	Mamprusi	Unemployed		Urban	2	Islam	During Covid-19	1	1	No				Spontaneous vaginal delivery				No	Home		Yes	No
21	Senior High School	Single	Mamprusi	Unemployed		Urban	2	Christianity	During Covid-19	2	2	No				Spontaneous vaginal delivery				Yes	Home		Yes	No
24	No education	Married	Mamprusi	Unemployed		Rural	2	Islam	During Covid-19	1	1	Yes	2	24	2019-01-21	Spontaneous vaginal delivery	2019-03-22	45		No	Home		Yes	Yes
42	No education	Married	Dagomba	Farmer		Rural	8	Christianity	During Covid-19	7	7	No				Spontaneous vaginal delivery				No	Home		Yes	No
27	No education	Married	Mamprusi	Unemployed		Urban	4	Islam	Before Covid-19	2	2	Yes	6	20	2018-05-08	Caesarean section	2018-06-26	38	3.4	Yes	Hospital	Normal birth weight	Yes	Yes
28	No education	Married	Dagomba	Unemployed		Urban	4	Islam	During Covid-19	2	2	Yes	9	4	2019-12-06	Spontaneous vaginal delivery	2019-12-30	38	2.8	No	Hospital	Normal birth weight	No	Yes
29	No education	Married	Dagomba	Trader		Urban	6	Islam	During Covid-19	4	4	Yes	3	30	2020-06-09	Spontaneous vaginal delivery	2020-06-12	41	3.2	No	Hospital	Normal birth weight	Yes	Yes
31	Senior High School	Married	Dagomba	Unemployed		Urban	7	Islam	During Covid-19	1	1	Yes	4	20	2029-07-18	Spontaneous vaginal delivery	2020-07-20	38	2.5	No	Hospital	Normal birth weight	Yes	Yes
32	Senior High School	Married	Dagomba	Farmer		Rural	7	Islam	During Covid-19	1	1	No				Spontaneous vaginal delivery				No	Home		No	No
29	Junior High School	Married	Dagomba	Unemployed		Rural	4	Islam	During Covid-19	1	1	No				Spontaneous vaginal delivery				No	Home		No	No
22	No education	Married	Dagomba	Unemployed		Rural	2	Christianity	During Covid-19	1	1	No				Spontaneous vaginal delivery				No	Home		No	No
31	No education	Married	Dagomba	Farmer		Rural	10	Islam	During Covid-19	3	3	No				Spontaneous vaginal delivery				No	Home		Yes	No
29	Junior High School	Married	Gonja	Trader		Peri-urban	3	Christianity	During Covid-19	1	1	No				Spontaneous vaginal delivery				No	Home		No	No
30	No education	Married	Dagomba	Trader		Rural	4	Islam	During Covid-19	1	1	No				Spontaneous vaginal delivery				No	Home		No	No
35	No education	Married	Dagomba	Farmer		Rural	6	Islam	During Covid-19	4	2	No				Spontaneous vaginal delivery				No	Home		No	No
25	No education	Married	Dagomba	Unemployed		Peri-urban	10	Islam	During Covid-19	2	1	No				Spontaneous vaginal delivery				No	Home		Yes	No
40	No education	Married	Dagomba	Unemployed		Urban	11	Islam	During Covid-19	8	8	Yes	1	23	2020-10-12	Caesarean section	2021-10-13	42	3	Yes	Hospital	Normal birth weight	Yes	Yes
27	No education	Married	Mamprusi	Unemployed		Peri-urban	6	Islam	During Covid-19	2	2	No				Spontaneous vaginal delivery				No	Home		Yes	Yes
40	No education	Married	Dagomba	Farmer		Rural	7	Islam	During Covid-19	5	5	No				Spontaneous vaginal delivery				No	Home		Yes	No
32	Senior High School	Married	Mamprusi	Trader		Urban	4	Christianity	During Covid-19	3	3	Yes	4	33	2020-05-18	Caesarean section	2020-06-01	38	3.5	Yes	Hospital	Normal birth weight	No	No
35	No education	Married	Mamprusi	Unemployed		Urban	2	Islam	During Covid-19	2	2	Yes	6	3	2020-03-13	Spontaneous vaginal delivery	2020-03-20	41	3	No	Hospital	Normal birth weight	No	Yes
36	Junior High School	Married	Gonja	Trader		Urban	4	Islam	During Covid-19	5	3	Yes	2	24	2019-05-15	Caesarean section	2019-06-11	32	2.1	No	Hospital	Low birth weight	Yes	Yes
43	No education	Married	Gonja	Farmer		Rural	9	Islam	Before Covid-19	8	8	No				Spontaneous vaginal delivery				No	Home		Yes	No
21	Junior High School	Married	Dagomba	Unemployed		Urban	3	Islam	During Covid-19	2	2	Yes	3	25	2020-09-20	Spontaneous vaginal delivery	2020-11-05	39		No	Home		Yes	Yes
20	Primary	Married	Dagomba	Unemployed		Peri-urban	12	Islam	During Covid-19	1	1	No				Spontaneous vaginal delivery				No	Home		No	No
30	Senior High School	Married	Dagomba	Trader		Peri-urban	7	Islam	During Covid-19	2	2	No				Spontaneous vaginal delivery				No	Home		No	No
27	No education	Married	Dagomba	Unemployed		Rural	4	Islam	During Covid-19	2	1	No				Spontaneous vaginal delivery				No	Home		Yes	No
32	Senior High School	Married	Dagomba	Trader		Peri-urban	8	Islam	During Covid-19	3	3	No				Spontaneous vaginal delivery				No	Home		Yes	No
31	No education	Married	Dagomba	Others specify	hairdresser	Peri-urban	6	Islam	During Covid-19	3	3	No				Spontaneous vaginal delivery				No	Home		Yes	No
29	No education	Married	Dagomba	Unemployed		Rural	4	Islam	During Covid-19	2	2	Yes	3	23	2020-09-28	Spontaneous vaginal delivery	2020-10-26	36		No	Home		No	Yes
30	Junior High School	Married	Dagomba	Trader		Peri-urban	4	Christianity	During Covid-19	2	2	Yes	5	20	2020-06-24	Spontaneous vaginal delivery	2020-06-30	37	3.3	No	Hospital	Normal birth weight	No	Yes
22	Primary	Married	Dagomba	Unemployed		Peri-urban	5	Islam	During Covid-19	1	1	No				Spontaneous vaginal delivery				No	Home		No	No
31	Senior High School	Married	Dagomba	Unemployed		Peri-urban	8	Islam	Before Covid-19	3	3	Yes	6	27	2018-12-26	Spontaneous vaginal delivery	2019-01-07	42	2.8	No	Hospital	Normal birth weight	Yes	Yes
28	No education	Single	Gonja	Unemployed		Rural	8	Islam	Before Covid-19	7	7	No				Spontaneous vaginal delivery				No	Home		Yes	No
38	No education	Married	Dagomba	Unemployed		Rural	8	Islam	Before Covid-19	4	7	Yes	3	22	2018-12-28	Caesarean section	2019-01-11	39		No	Home		Yes	Yes
24	Junior High School	Married	Dagomba	Unemployed		Rural	3	Islam	During Covid-19	1	1	Yes	2	20	2020-10-14	Spontaneous vaginal delivery	2020-12-01	39		No	Home		No	No
33	No education	Married	Dagomba	Unemployed		Rural	9	Islam	Before Covid-19	6	6	Yes	5	20	2020-01-06	Spontaneous vaginal delivery	2020-02-27	44	3.2	No	Hospital	Normal birth weight	Yes	Yes
32	No education	Married	Gonja	Unemployed		Rural	6	Islam	During Covid-19	3	3	No				Spontaneous vaginal delivery				No	Home		Yes	No
24	Primary	Married	Gonja	Farmer		Rural	3	Islam	During Covid-19	2	2	No				Spontaneous vaginal delivery				No	Home		Yes	No
24	Junior High School	Married	Dagomba	Trader		Urban	3	Christianity	During Covid-19	1	1	No				Spontaneous vaginal delivery				No	Home		No	No
24	Junior High School	Married	Dagomba	Trader		Peri-urban	7	Islam	Before Covid-19	2	1	Yes	3	22	2019-02-20	Spontaneous vaginal delivery	2019-03-05	35	2.9	No	Hospital	Normal birth weight	No	Yes
21	No education	Married	Dagomba	Trader		Peri-urban	3	Islam	Before Covid-19	1	1	Yes	4	22	2020-01-07	Spontaneous vaginal delivery	2020-02-23	38	2.7	No	Hospital	Normal birth weight	No	Yes
29	No education	Married	Others	Farmer		Rural	5	Islam	Before Covid-19	3	3	Yes	6	36	2019-11-08	Spontaneous vaginal delivery	2019-11-21	38	2.8	No	Hospital	Normal birth weight	Yes	Yes
30	Junior High School	Married	Gonja	Trader		Urban	5	Islam	Before Covid-19	5	4	Yes	2	23	2018-01-22	Spontaneous vaginal delivery	2018-04-11	39		No	Home		Yes	Yes
20	Primary	Single	Dagomba	Unemployed		Rural	5	Islam	During Covid-19	1	1	No				Spontaneous vaginal delivery				No	Home		No	No
27	No education	Married	Dagomba	Farmer		Rural	4	Islam	During Covid-19	2	2	Yes	3	22	2020-09-24	Spontaneous vaginal delivery	2020-10-23	36		No	Home		Yes	Yes
36	No education	Married	Dagomba	Trader		Rural	8	Islam	During Covid-19	6	6	Yes	2	22	2019-04-02	Caesarean section	2019-05-15	39	2.5	Yes	Hospital	Normal birth weight	Yes	Yes
28	No education	Married	Dagomba	Trader		Rural	5	Islam	During Covid-19	3	3	Yes	3	24	2019-01-26	Caesarean section	2019-02-27	36	2.8	Yes	Hospital	Normal birth weight	Yes	Yes
32	Primary	Married	Gonja	Trader		Urban	5	Islam	Before Covid-19	3	3	Yes	5	22	2018-11-28	Caesarean section	2019-01-02	37	2.8	Yes	Hospital	Normal birth weight	Yes	Yes
42	No education	Married	Dagomba	Farmer		Rural	10	Islam	Before Covid-19	7	7	Yes	3	20	2019-09-21	Caesarean section	2020-01-12	48	3.5	Yes	Hospital	Normal birth weight	Yes	Yes
29	Primary	Married	Dagomba	Unemployed		Rural	8	Islam	During Covid-19	7	6	No				Spontaneous vaginal delivery				No	Home		Yes	No
36	No education	Married	Others	Unemployed		Rural	11	Islam	Before Covid-19	8	8	No				Spontaneous vaginal delivery				No	Home		Yes	Yes
26	No education	Married	Mamprusi	Unemployed		Urban	4	Islam	During Covid-19	3	3	Yes	3	20	2018-02-24	Spontaneous vaginal delivery	2018-05-03	37		No	Home		Yes	Yes
25	Primary	Married	Mamprusi	Trader		Urban	5	Islam	During Covid-19	2	2	Yes	4	21	2020-10-27	Spontaneous vaginal delivery	2020-12-01	40	2.8	Yes	Hospital	Normal birth weight	Yes	Yes
35	No education	Married	Dagomba	Others specify	hairdresser	Urban	6	Islam	During Covid-19	5	4	Yes	5	14	2020-11-24	Spontaneous vaginal delivery	2020-12-29	36	2.1	No	Hospital	Low birth weight	No	Yes
30	Tertiary	Single	Others	Trader		Peri-urban	2	Christianity	Before Covid-19	2	1	Yes	12	8	2019-11-13	Caesarean section	2019-11-16	42	4.1	Yes	Hospital	Normal birth weight	No	Yes
18	Primary	Married	Dagomba	Unemployed		Urban	3	Islam	During Covid-19	1	1	Yes	7	23	2020-01-10	Spontaneous vaginal delivery	2020-01-31	39	3.5	Yes	Hospital	Normal birth weight	No	Yes
30	No education	Married	Dagomba	Trader		Rural	8	Islam	During Covid-19	1	1	Yes	4	20	2020-04-14	Spontaneous vaginal delivery	2020-05-24	38	2.9	No	Hospital	Normal birth weight	No	Yes
19	Junior High School	Married	Others	Unemployed		Rural	2	Christianity	During Covid-19	1	1	Yes	5	6	2010-08-17	Spontaneous vaginal delivery	2020-08-22	41	3.5	No	Hospital	Normal birth weight	No	Yes
33	No education	Married	Dagomba	Trader		Urban	5	Islam	Before Covid-19	3	3	No				Spontaneous vaginal delivery	2019-09-13			No	Home		Yes	No
26	No education	Married	Gonja	Trader		Urban	5	Christianity	During Covid-19	2	2	Yes	7	21	2021-01-22	Spontaneous vaginal delivery	2021-01-27	41	3.4	No	Hospital	Normal birth weight	No	Yes
31	No education	Married	Dagomba	Unemployed		Urban	4	Christianity	During Covid-19	3	3	No				Spontaneous vaginal delivery	2019-09-27			No	Home		Yes	Yes
32	Senior High School	Married	Dagomba	Farmer		Rural	6	Islam	During Covid-19	2	2	No				Spontaneous vaginal delivery				No	Home		No	No
30	No education	Married	Dagomba	Others specify	hairdresser	Peri-urban	4	Islam	During Covid-19	2	2	No				Spontaneous vaginal delivery				No	Home		No	No
24	No education	Married	Dagomba	Farmer		Rural	2	Islam	During Covid-19	1	1	No				Spontaneous vaginal delivery				No	Home		No	No
32	No education	Married	Dagomba	Trader		Rural	5	Islam	During Covid-19	3	3	No				Spontaneous vaginal delivery				No	Home		Yes	No
37	No education	Married	Dagomba	Public servent		Rural	13	Islam	Before Covid-19	6	4	No				Spontaneous vaginal delivery				No	Home		Yes	No
36	No education	Married	Others	Unemployed		Rural	6	Islam	Before Covid-19	4	4	No				Spontaneous vaginal delivery				No	Home		Yes	No
17	Junior High School	Married	Dagomba	Unemployed		Rural	3	Islam	During Covid-19	1	1	No				Spontaneous vaginal delivery				No	Home		No	No
41	Primary	Married	Dagomba	Farmer		Rural	12	Islam	Before Covid-19	6	6	No				Spontaneous vaginal delivery				No	Home		Yes	No
39	No education	Married	Dagomba	Farmer		Rural	7	Islam	During Covid-19	4	4	No				Spontaneous vaginal delivery				No	Home		Yes	No
22	Senior High School	Married	Dagomba	seamstress		Urban	4	Islam	Before Covid-19	1	1	Yes	8	19	2019-07-05	Spontaneous vaginal delivery	2019-07-11	40	2.8	No	Hospital	Normal birth weight	No	Yes
42	No education	Married	Dagomba	Trader		Urban	6	Islam	During Covid-19	3	3	Yes	5	24	2020-11-09	Spontaneous vaginal delivery	2020-12-02	44	2.9	No	Hospital	Normal birth weight	No	Yes
28	No education	Married	Dagomba	Unemployed		Urban	6	Islam	During Covid-19	4	4	Yes	4	13	2019-11-12	Spontaneous vaginal delivery	2019-12-22	45	3	No	Hospital	Normal birth weight	Yes	Yes
31	No education	Married	Dagomba	Trader		Urban	15	Islam	During Covid-19	4	4	Yes	4	18	2021-02-19	Spontaneous vaginal delivery	2021-02-19	37	2.7	No	Hospital	Normal birth weight	No	Yes
26	Junior High School	Married	Dagomba	Unemployed		Urban	4	Islam	Before Covid-19	2	2	Yes	7	27	2019-10-11	Spontaneous vaginal delivery	2019-10-18	41	3.2	No	Hospital	Normal birth weight	No	Yes
19	No education	Married	Dagomba	Unemployed		Rural	3	Islam	During Covid-19	1	1	Yes	5	21	2020-07-07	Spontaneous vaginal delivery	2020-07-31	40	3.2	No	Hospital	Normal birth weight	No	Yes
26	Senior High School	Married	Dagomba	Trader		Urban	6	Islam	During Covid-19	2	2	Yes	6	25	2020-03-06	Caesarean section	2020-03-06	41	2.4	No	Hospital	Low birth weight	No	Yes
41	No education	Married	Dagomba	Trader		Urban	14	Islam	During Covid-19	6	6	Yes	3	23	2020-09-30	Spontaneous vaginal delivery	2020-11-01	34	3.2	Yes	Hospital	Normal birth weight	Yes	Yes
23	No education	Married	Dagomba	Public servent		Urban	6	Islam	Before Covid-19	2	2	Yes	3	25	2019-04-09	Spontaneous vaginal delivery	2019-05-05	37	2.6	No	Hospital	Normal birth weight	No	Yes
25	Senior High School	Married	Gonja	Unemployed		Peri-urban	5	Islam	Before Covid-19	1	1	Yes	2	24	2019-04-30	Spontaneous vaginal delivery	2019-05-25	36	3	No	Hospital	Normal birth weight	No	Yes
27	No education	Married	Dagomba	Unemployed		Urban	5	Islam	Before Covid-19	3	3	Yes	4	21	2019-03-15	Spontaneous vaginal delivery	2019-06-03	44	3.5	No	Hospital	Normal birth weight	No	Yes
38	No education	Married	Dagomba	Trader		Urban	7	Islam	Before Covid-19	5	6	Yes	6	21	2019-10-21	Spontaneous vaginal delivery	2019-10-21	38	2.5	No	Hospital	Normal birth weight	Yes	Yes
22	No education	Married	Dagomba	Unemployed		Urban	4	Islam	Before Covid-19	2	2	Yes	5	19	2019-06-28	Spontaneous vaginal delivery	2019-06-29	38	2.8	No	Hospital	Normal birth weight	No	Yes
38	Primary	Married	Dagomba	Unemployed		Urban	10	Islam	Before Covid-19	6	3	Yes	3	26	2019-05-21	Spontaneous vaginal delivery	2019-05-21	38	3.2	No	Hospital	Normal birth weight	No	Yes
26	No education	Married	Dagomba	Trader		Peri-urban	5	Islam	During Covid-19	3	3	Yes	9	25	2020-02-09	Caesarean section	2020-02-23	38	3	No	Hospital	Normal birth weight	No	Yes
31	Primary	Married	Dagomba	seamstress		Rural	8	Islam	Before Covid-19	6	6	Yes	11	25	2018-07-04	Spontaneous vaginal delivery	2018-09-09	45	3.1	Yes	Hospital	Normal birth weight	Yes	Yes
36	Tertiary	Married	Others	Public servent		Rural	6	Christianity	During Covid-19	4	4	Yes	8	12	2020-06-08	Spontaneous vaginal delivery	2020-06-22	38	2.6	Yes	Hospital	Normal birth weight	Yes	No
27	No education	Married	Mamprusi	Unemployed		Peri-urban	8	Islam	During Covid-19	6	6	No				Spontaneous vaginal delivery				Yes	Home		Yes	No
20	Senior High School	Married	Dagomba	Trader		Urban	3	Islam	Before Covid-19	1	1	Yes	6	28	2020-02-28	Spontaneous vaginal delivery	2020-04-16	45	3.1	Yes	Hospital	Normal birth weight	No	Yes
32	No education	Married	Dagomba	Trader		Rural	3	Islam	Before Covid-19	2	2	Yes	6	18	2020-05-28	Spontaneous vaginal delivery	2020-06-16	38	2.3	Yes	Hospital	Low birth weight	No	Yes
33	Junior High School	Married	Dagomba	Unemployed		Urban	10	Islam	During Covid-19	5	4	Yes	4	32	2021-01-04	Spontaneous vaginal delivery	2021-01-06	37	2.7	No	Hospital	Normal birth weight	No	Yes
30	No education	Married	Dagomba	Trader		Urban	20	Islam	During Covid-19	5	4	Yes	5	23	2021-03-18	Spontaneous vaginal delivery	2021-03-29	39	3.4	No	Hospital	Normal birth weight	Yes	Yes
27	Senior High School	Married	Dagomba	Unemployed		Urban	4	Islam	During Covid-19	2	1	Yes	6	19	2020-10-12	Spontaneous vaginal delivery	2020-11-02	40	3.1	No	Hospital	Normal birth weight	No	Yes
21	Junior High School	Married	Dagomba	Unemployed		Urban	4	Islam	During Covid-19	1	1	Yes	8	12	2020-10-28	Spontaneous vaginal delivery	2020-11-18	35	2.8	No	Hospital	Normal birth weight	No	Yes
27	Tertiary	Married	Gonja	Public servent		Peri-urban	4	Christianity	During Covid-19	3	2	Yes	9	6	2020-06-22	Spontaneous vaginal delivery	2020-06-27	41	3.9	No	Hospital	Normal birth weight	No	Yes
19	Primary	Married	Dagomba	seamstress		Urban	15	Islam	Before Covid-19	1	1	Yes	9	12	2019-09-09	Spontaneous vaginal delivery	2019-09-11	39	3.1	No	Hospital	Normal birth weight	No	Yes
28	Senior High School	Married	Dagomba	Unemployed		Urban	6	Islam	During Covid-19	1	1	Yes	7	11	2020-02-10	Caesarean section	2020-02-19	35	1.6	No	Hospital	Low birth weight	No	Yes
27	No education	Married	Dagomba	Unemployed		Rural	4	Islam	Before Covid-19	2	2	Yes	6	26	2019-06-04	Spontaneous vaginal delivery	2019-07-13	44	2.6	No	Hospital	Normal birth weight	No	Yes
26	Primary	Married	Dagomba	Trader		Rural	5	Islam	Before Covid-19	3	3	Yes	8	22	2019-09-24	Spontaneous vaginal delivery	2019-10-12	41	2.7	No	Hospital	Normal birth weight	No	Yes
28	No education	Married	Gonja	Unemployed		Urban	6	Islam	During Covid-19	4	4	Yes	5	31	2020-10-01	Spontaneous vaginal delivery	2020-11-17	38	3	Yes	Hospital	Normal birth weight	No	Yes
35	Primary	Married	Dagomba	Farmer		Urban	6	Islam	Before Covid-19	4	4	Yes	6	36	2019-10-25	Caesarean section	2019-11-04	41	2.6	No	Hospital	Normal birth weight	Yes	Yes
39	No education	Married	Dagomba	Trader		Rural	7	Islam	During Covid-19	4	4	Yes	4	26	2020-10-01	Spontaneous vaginal delivery	2020-10-12	37	3.3	No	Hospital	Normal birth weight	Yes	Yes
26	No education	Married	Mamprusi	Unemployed		Rural	2	Islam	During Covid-19	1	1	Yes	4	26	2020-10-21	Spontaneous vaginal delivery	2020-10-26	38	2.6	Yes	Hospital	Normal birth weight	No	Yes
17	No education	Married	Dagomba	Unemployed		Rural	2	Islam	During Covid-19	1	1	Yes	7	22	2020-06-22	Caesarean section	2020-11-02	40	2.4	Yes	Hospital	Low birth weight	No	Yes
17	Junior High School	Married	Dagomba	Unemployed		Peri-urban	2	Islam	During Covid-19	1	1	No				Spontaneous vaginal delivery				No	Home		No	No
25	Primary	Married	Dagomba	Trader		Peri-urban	2	Islam	During Covid-19	1	1	No				Spontaneous vaginal delivery				No	Home		No	No
24	No education	Married	Dagomba	Unemployed		Rural	4	Islam	During Covid-19	1	1	No				Spontaneous vaginal delivery				No	Home		No	No
24	No education	Married	Dagomba	Trader		Urban	5	Islam	During Covid-19	2	2	Yes	7	21	2020-10-17	Spontaneous vaginal delivery	2020-10-20	40	3.5	No	Hospital	Normal birth weight	Yes	Yes
31	No education	Married	Dagomba	Trader		Urban	5	Islam	During Covid-19	2	2	Yes	7	13	2020-10-02	Spontaneous vaginal delivery	2020-10-02	39	1.8	No	Hospital	Low birth weight	No	Yes
26	Junior High School	Married	Dagomba	Trader		Urban	2	Islam	Before Covid-19	1	1	No				Spontaneous vaginal delivery				No	Home		No	Yes
17	No education	Married	Dagomba	Unemployed		Urban	3	Islam	During Covid-19	1	1	No				Spontaneous vaginal delivery	2020-08-24			No	Home		No	Yes
21	Junior High School	Married	Mamprusi	Unemployed		Urban	2	Islam	During Covid-19	1	1	Yes	4	22	2020-03-11	Spontaneous vaginal delivery	2020-03-27	39	3.5	No	Hospital	Normal birth weight	No	Yes
25	Primary	Married	Dagomba	Trader		Rural	4	Islam	Before Covid-19	2	2	Yes	4	25	2019-04-29	Caesarean section	2019-05-16	38	2.6	Yes	Hospital	Normal birth weight	Yes	No
26	No education	Married	Dagomba	Trader		Urban	3	Christianity	During Covid-19	2	2	No				Spontaneous vaginal delivery	2020-11-25			No	Home		No	Yes
28	Junior High School	Single	Dagomba	Unemployed		Urban	2	Islam	During Covid-19	2	2	Yes	7	3	2019-12-17	Caesarean section	2019-01-26	40	3.5	Yes	Hospital	Normal birth weight	No	Yes
22	Junior High School	Married	Dagomba	Unemployed		Peri-urban	2	Islam	During Covid-19	1	1	Yes	6	3	2020-07-03	Spontaneous vaginal delivery	2020-07-30	38	2.5	No	Hospital	Normal birth weight	No	Yes
28	No education	Married	Gonja	Unemployed		Urban	3	Islam	During Covid-19	4	3	No				Spontaneous vaginal delivery	2020-07-07			No	Home		Yes	Yes
19	Junior High School	Married	Mamprusi	Unemployed		Urban	2	Islam	During Covid-19	1	1	Yes	4	21	2020-04-01	Spontaneous vaginal delivery	2020-04-25	39	3.5	No	Hospital	Normal birth weight	No	Yes
45	No education	Married	Dagomba	Unemployed		Urban	6	Islam	Before Covid-19	5	5	Yes	6	3	2019-06-20	Spontaneous vaginal delivery	2019-06-28	37	3.5	No	Hospital	Normal birth weight	Yes	Yes
31	Junior High School	Married	Dagomba	Public servent		Urban	3	Islam	During Covid-19	3	3	Yes	6	3	2019-09-17	Spontaneous vaginal delivery	2019-10-08	37	3.5	No	Hospital	Normal birth weight	Yes	Yes
25	Junior High School	Single	Gonja	Unemployed		Urban	2	Islam	During Covid-19	1	1	Yes	6	21	2019-12-13	Spontaneous vaginal delivery	2019-12-22	35	3.4	No	Hospital	Normal birth weight	No	Yes
21	Junior High School	Married	Dagomba	Unemployed		Urban	2	Islam	During Covid-19	1	1	Yes	5	3	2020-11-02	Spontaneous vaginal delivery	2020-11-27	38	3.5	No	Hospital	Normal birth weight	No	Yes
32	Junior High School	Married	Dagomba	Others specify	designer	Urban	4	Islam	Before Covid-19	3	3	Yes	5	18	2019-09-19	Spontaneous vaginal delivery	2019-11-07	39	2.8	No	Hospital	Normal birth weight	No	Yes
37	No education	Married	Dagomba	Unemployed		Urban	5	Islam	During Covid-19	4	4	Yes	7	17	2020-02-12	Caesarean section	2020-02-18	36	2.4	No	Hospital	Low birth weight	No	Yes
20	Senior High School	Married	Dagomba	Unemployed		Urban	2	Islam	During Covid-19	1	1	Yes	8	8	2020-08-11	Spontaneous vaginal delivery	2020-08-18	36	3.3	Yes	Hospital	Normal birth weight	Yes	Yes
36	Junior High School	Married	Dagomba	Unemployed		Urban	3	Islam	Before Covid-19	2	2	Yes	1	40	2019-06-11	Spontaneous vaginal delivery	2019-06-25	42	3.4	No	Hospital	Normal birth weight	No	Yes
27	Junior High School	Married	Dagomba	Unemployed		Urban	2	Islam	Before Covid-19	1	1	Yes	10	17	2020-01-28	Spontaneous vaginal delivery	2020-02-05	41	3.1	No	Hospital	Normal birth weight	No	Yes
40	Junior High School	Married	Others	Trader		Urban	5	Islam	Before Covid-19	5	5	Yes	6	21	2019-08-23	Spontaneous vaginal delivery	2019-08-23	40	3.2	No	Hospital	Normal birth weight	No	Yes
33	No education	Married	Dagomba	Trader		Urban	7	Islam	Before Covid-19	6	5	Yes	6	16	2019-07-15	Spontaneous vaginal delivery	2019-07-31	38	3.5	No	Hospital	Normal birth weight	Yes	Yes
27	Senior High School	Married	Dagomba	Unemployed		Urban	2	Islam	During Covid-19	1	1	Yes	5	21	2019-12-19	Caesarean section	2019-12-31	34	2	Yes	Hospital	Low birth weight	No	Yes
18	Junior High School	Married	Dagomba	Unemployed		Urban	4	Islam	During Covid-19	1	1	Yes	9	3	2021-01-05	Spontaneous vaginal delivery	2021-01-13	37	3.1	No	Hospital	Normal birth weight	No	Yes
28	Senior High School	Married	Dagomba	Unemployed		Urban	2	Islam	During Covid-19	2	2	Yes	11	8	2020-03-09	Spontaneous vaginal delivery	2020-03-20	41	2.8	No	Hospital	Normal birth weight	No	Yes
30	Primary	Married	Others	Others specify	hairdresser	Urban	3	Christianity	Before Covid-19	2	2	Yes	9	20	2020-03-02	Spontaneous vaginal delivery	2020-03-09	37	2.6	No	Hospital	Normal birth weight	No	Yes
28	Senior High School	Married	Dagomba	Trader		Urban	2	Islam	During Covid-19	1	1	Yes	6	25	2020-08-21	Spontaneous vaginal delivery	2020-08-27	40	3.5	No	Hospital	Normal birth weight	No	Yes
25	Senior High School	Married	Dagomba	Unemployed		Urban	2	Islam	During Covid-19	1	1	Yes	5	3	2020-08-06	Spontaneous vaginal delivery	2020-08-15	35	3.5	No	Hospital	Normal birth weight	No	Yes
26	No education	Married	Dagomba	Trader		Urban	2	Islam	Before Covid-19	2	2	Yes	5	30	2019-04-15	Spontaneous vaginal delivery	2019-04-19	38	2.6	No	Hospital	Normal birth weight	No	No
20	Junior High School	Married	Dagomba	Unemployed		Urban	3	Islam	During Covid-19	1	1	No				Spontaneous vaginal delivery	2020-11-29			No	Home		No	Yes
17	No education	Single	Dagomba	Unemployed		Urban	2	Islam	During Covid-19	1	1	Yes	1	33	2020-07-16	Spontaneous vaginal delivery	2020-08-20	38		No	Home		No	Yes
22	Junior High School	Married	Dagomba	Unemployed		Urban	2	Islam	During Covid-19	1	1	No				Spontaneous vaginal delivery				No	Home		No	Yes
30	No education	Married	Gonja	Trader		Urban	4	Christianity	Before Covid-19	1	1	Yes	3	22	2019-07-22	Spontaneous vaginal delivery	2019-08-13	37	2.8	No	Hospital	Normal birth weight	No	Yes
27	No education	Single	Dagomba	Trader		Urban	3	Islam	During Covid-19	2	2	No				Spontaneous vaginal delivery				No	Home		Yes	No
23	No education	Married	Mamprusi	Unemployed		Urban	2	Islam	During Covid-19	1	1	Yes	6	23	2020-11-30	Spontaneous vaginal delivery	2020-12-07	41	3	No	Hospital	Normal birth weight	No	Yes
19	No education	Married	Dagomba	Unemployed		Urban	2	Islam	During Covid-19	1	1	No				Spontaneous vaginal delivery				No	Home		No	Yes
21	Junior High School	Married	Dagomba	Unemployed		Urban	4	Islam	During Covid-19	2	2	No				Spontaneous vaginal delivery	2020-07-13			No	Home		Yes	No
20	No education	Married	Mamprusi	Trader		Urban	2	Islam	During Covid-19	2	1	Yes	5	7	2020-10-20	Spontaneous vaginal delivery	2020-10-28	41	3.1	No	Hospital	Normal birth weight	No	Yes
25	Junior High School	Married	Dagomba	Unemployed		Urban	4	Islam	During Covid-19	2	2	No				Spontaneous vaginal delivery	2020-11-17			No	Home		Yes	Yes
27	Senior High School	Married	Dagomba	Unemployed		Urban	4	Islam	During Covid-19	2	2	Yes	6	14	2019-11-01	Spontaneous vaginal delivery	2019-12-30	40	2.8	No	Hospital	Normal birth weight	No	Yes
19	Junior High School	Married	Dagomba	Unemployed		Rural	3	Islam	During Covid-19	1	1	Yes	6	21	2020-03-02	Spontaneous vaginal delivery	2020-03-23	41	2.9	No	Hospital	Normal birth weight	No	Yes
27	No education	Married	Dagomba	Unemployed		Urban	4	Islam	During Covid-19	2	2	No				Spontaneous vaginal delivery	2020-02-13			No	Home		Yes	Yes
18	Junior High School	Married	Dagomba	Unemployed		Urban	3	Islam	During Covid-19	1	1	Yes	4	18	2020-07-01	Spontaneous vaginal delivery	2020-07-28	41	2.5	No	Hospital	Normal birth weight	No	Yes
21	Junior High School	Single	Dagomba	Unemployed		Urban	2	Islam	During Covid-19	1	1	No				Spontaneous vaginal delivery				No	Home		No	Yes
20	Junior High School	Married	Dagomba	Unemployed		Rural	2	Islam	During Covid-19	1	1	Yes	3	23	2020-08-21	Spontaneous vaginal delivery	2020-09-02	38	2.8	No	Hospital	Normal birth weight	Yes	No
29	No education	Single	Dagomba	Trader		Urban	2	Islam	Before Covid-19	1	1	No				Spontaneous vaginal delivery	2019-09-27			No	Home		No	Yes
22	No education	Married	Dagomba	Unemployed		Urban	2	Islam	During Covid-19	1	1	Yes	5	21	2020-05-14	Spontaneous vaginal delivery	2020-05-29	38	3.2	No	Hospital	Normal birth weight	No	No
31	No education	Married	Dagomba	Trader		Urban	4	Islam	During Covid-19	3	1	Yes	6	21	2020-02-12	Caesarean section	2020-02-28	38	2.8	Yes	Hospital	Normal birth weight	No	Yes
37	Junior High School	Married	Mamprusi	Trader		Urban	3	Islam	During Covid-19	2	2	Yes	3	3	2020-02-07	Spontaneous vaginal delivery	2020-02-23	36	3.5	Yes	Hospital	Normal birth weight	No	Yes
24	No education	Married	Mamprusi	Farmer		Urban	4	Islam	Before Covid-19	3	3	Yes	6	14	2019-09-06	Spontaneous vaginal delivery	2019-09-28		3.1	Yes	Hospital	Normal birth weight	No	Yes
37	No education	Married	Dagomba	Farmer		Rural	12	Christianity	During Covid-19	3	3	No				Spontaneous vaginal delivery				No	Home		Yes	No
27	Primary	Married	Dagomba	Farmer		Urban	5	Christianity	During Covid-19	1	1	No				Spontaneous vaginal delivery				No	Home		No	No
30	Junior High School	Married	Dagomba	Unemployed		Peri-urban	3	Islam	During Covid-19	1	1	No				Spontaneous vaginal delivery				No	Home		No	No
26	No education	Married	Dagomba	Unemployed		Peri-urban	9	Christianity	During Covid-19	1	1	No				Spontaneous vaginal delivery				No	Home		No	No
36	No education	Married	Dagomba	Farmer		Urban	10	Islam	During Covid-19	3	3	No				Spontaneous vaginal delivery	2020-10-03			No	Home		Yes	No
29	Senior High School	Married	Dagomba	Unemployed		Peri-urban	2	Islam	During Covid-19	1	1	Yes	3	29	2020-04-10	Spontaneous vaginal delivery	2020-05-02	42	2.9	No	Hospital	Normal birth weight	No	Yes
26	No education	Married	Dagomba	Unemployed		Rural	12	Islam	During Covid-19	3	3	No				Spontaneous vaginal delivery				No	Home		Yes	No
34	No education	Married	Dagomba	Unemployed		Urban	4	Islam	Before Covid-19	3	3	Yes	6	3	2019-10-03	Caesarean section	2019-10-26	37	2.2	Yes	Hospital	Low birth weight	No	No
31	No education	Married	Dagomba	Trader		Peri-urban	4	Christianity	During Covid-19	2	2	No				Spontaneous vaginal delivery				No	Home		No	No
31	Senior High School	Married	Dagomba	Unemployed		Peri-urban	4	Islam	During Covid-19	1	1	No				Spontaneous vaginal delivery				No	Home		No	No
38	Senior High School	Married	Dagomba	Trader		Peri-urban	6	Islam	During Covid-19	3	3	No				Spontaneous vaginal delivery				No	Home		Yes	No
36	Primary	Married	Dagomba	Unemployed		Urban	6	Islam	During Covid-19	3	3	Yes	6	27	2020-07-29	Spontaneous vaginal delivery	2020-07-30	39		No	Home		Yes	Yes
25	No education	Married	Dagomba	Unemployed		Rural	5	Islam	During Covid-19	1	1	No				Spontaneous vaginal delivery				No	Home		No	No
25	Junior High School	Married	Dagomba	Trader		Urban	3	Islam	Before Covid-19	1	1	No				Spontaneous vaginal delivery				No	Home		No	No
26	No education	Married	Dagomba	Unemployed		Urban	3	Islam	Before Covid-19	3	2	Yes	6	29	2019-04-29	Caesarean section	2019-05-22	41	3.7	Yes	Hospital	Normal birth weight	No	Yes
28	No education	Single	Dagomba	seamstress		Peri-urban	4	Islam	During Covid-19	1	1	No				Spontaneous vaginal delivery				No	Home		No	No
34	Senior High School	Single	Dagomba	Unemployed		Peri-urban	3	Islam	During Covid-19	2	2	No				Spontaneous vaginal delivery				No	Home		No	No
37	No education	Married	Dagomba	Trader		Urban	5	Islam	During Covid-19	4	4	Yes	7	22	2019-12-28	Spontaneous vaginal delivery	2020-01-07	38	3.5	No	Hospital	Normal birth weight	No	Yes
26	No education	Married	Dagomba	seamstress		Peri-urban	7	Islam	During Covid-19	1	1	No				Spontaneous vaginal delivery				No	Home		No	No
34	Tertiary	Married	Dagomba	Public servent		Urban	3	Christianity	Before Covid-19	3	3	Yes	6	23	2019-11-05	Spontaneous vaginal delivery	2019-11-30	38	3.2	No	Hospital	Normal birth weight	No	Yes
24	Tertiary	Married	Gonja	Public servent		Rural	3	Christianity	During Covid-19	1	1	Yes	2	22	2020-08-03	Spontaneous vaginal delivery	2020-08-09	41	2.7	No	Hospital	Normal birth weight	No	Yes
24	No education	Married	Dagomba	Unemployed		Urban	2	Islam	During Covid-19	1	1	Yes	5	23	2020-07-17	Spontaneous vaginal delivery	2020-07-29	38	2.5	No	Hospital	Normal birth weight	No	Yes
19	Senior High School	Single	Dagomba	Unemployed		Urban	2	Islam	During Covid-19	1	1	Yes	4	21	2020-06-08	Spontaneous vaginal delivery	2020-06-26	43	2.5	Yes	Hospital	Normal birth weight	No	Yes
19	No education	Married	Dagomba	Trader		Urban	4	Islam	Before Covid-19	1	1	Yes	4	0	2019-05-02	Spontaneous vaginal delivery	2019-05-04	40	2.7	No	Hospital	Normal birth weight	No	Yes
32	Senior High School	Married	Gonja	Unemployed		Rural	4	Islam	During Covid-19	2	2	Yes	7	14	2019-04-14	Caesarean section	2019-05-30	42	3	No	Hospital	Normal birth weight	No	Yes
18	No education	Married	Dagomba	Unemployed		Rural	3	Islam	During Covid-19	1	1	Yes	3	14	2020-03-20	Spontaneous vaginal delivery	2020-03-30	39	3	No	Hospital	Normal birth weight	No	Yes
33	No education	Married	Dagomba	Farmer		Rural	14	Islam	During Covid-19	3	3	No				Spontaneous vaginal delivery				No	Home		Yes	No
35	No education	Married	Dagomba	seamstress		Peri-urban	4	Islam	During Covid-19	2	2	No				Spontaneous vaginal delivery				No	Home		No	Yes
22	No education	Married	Dagomba	Unemployed		Urban	3	Islam	Before Covid-19	1	1	Yes	3	8	2020-06-02	Spontaneous vaginal delivery	2020-06-13	37	3.5	Yes	Hospital	Normal birth weight	No	Yes
19	Junior High School	Single	Dagomba	Unemployed		Urban	2	Islam	During Covid-19	1	1	Yes	2	21	2020-03-02	Spontaneous vaginal delivery	2020-03-21	40	2.9	No	Hospital	Normal birth weight	No	Yes
22	Junior High School	Married	Dagomba	seamstress		Urban	8	Islam	During Covid-19	2	2	Yes	7	3	2020-10-04	Caesarean section	2020-10-17	40	3.2	No	Hospital	Normal birth weight	No	Yes
30	Junior High School	Married	Mamprusi	Trader		Rural	7	Islam	Before Covid-19	5	5	Yes	6	25	2019-05-27	Spontaneous vaginal delivery	2019-07-29	40	2.7	Yes	Hospital	Normal birth weight	No	Yes
30	No education	Married	Dagomba	Unemployed		Urban	8	Islam	During Covid-19	5	5	Yes	2	20	2021-01-20	Spontaneous vaginal delivery	2021-02-15	36	2.5	No	Hospital	Normal birth weight	Yes	Yes
25	No education	Married	Dagomba	Unemployed		Urban	6	Islam	Before Covid-19	4	4	Yes	2	25	2019-05-17	Spontaneous vaginal delivery	2019-06-16	38	3.1	No	Hospital	Normal birth weight	No	Yes
27	No education	Married	Dagomba	Unemployed		Urban	6	Islam	Before Covid-19	3	3	Yes	6	20	2019-05-27	Spontaneous vaginal delivery	2019-05-29	38	3.1	No	Hospital	Normal birth weight	Yes	Yes
38	No education	Married	Dagomba	Trader		Peri-urban	9	Islam	During Covid-19	4	4	Yes	5	12	2021-01-25	Caesarean section	2021-01-30	35	1.4	No	Hospital	Low birth weight	No	Yes
25	Senior High School	Married	Dagomba	Trader		Peri-urban	5	Islam	During Covid-19	1	1	Yes	2	37	2020-02-02	Spontaneous vaginal delivery	2020-06-07	38		No	Home		No	No
27	Senior High School	Married	Dagomba	Unemployed		Urban	5	Islam	Before Covid-19	2	2	Yes	6	6	2019-03-06	Spontaneous vaginal delivery	2019-03-23	38	3.8	No	Hospital	Normal birth weight	No	Yes
35	Junior High School	Married	Dagomba	Trader		Urban	6	Christianity	Before Covid-19	4	3	Yes	7	37	2019-08-21	Spontaneous vaginal delivery	2019-09-20	41	2.5	No	Hospital	Normal birth weight	Yes	Yes
19	Junior High School	Married	Dagomba	Unemployed		Urban	2	Islam	During Covid-19	1	1	Yes	1	21	2020-11-18	Spontaneous vaginal delivery	2020-03-14	44		Yes	Home		No	Yes
30	Senior High School	Married	Dagomba	Trader		Urban	2	Christianity	Before Covid-19	3	1	Yes	5	4	2020-03-05	Caesarean section	2020-06-02	38	3.3	Yes	Hospital	Normal birth weight	No	Yes
22	Junior High School	Married	Dagomba	Trader		Urban	6	Islam	Before Covid-19	2	1	Yes	7	19	2018-12-30	Spontaneous vaginal delivery	2018-01-05	42	3.3	No	Hospital	Normal birth weight	No	Yes
29	Junior High School	Married	Dagomba	Trader		Urban	6	Islam	During Covid-19	2	2	Yes	6	21	2021-03-13	Spontaneous vaginal delivery	2021-03-19	40	2.8	No	Hospital	Normal birth weight	Yes	Yes
24	No education	Married	Dagomba	Trader		Urban	5	Islam	During Covid-19	3	3	Yes	3	20	2020-09-11	Caesarean section	2020-09-20	38	3	Yes	Hospital	Normal birth weight	Yes	Yes
24	Junior High School	Married	Dagomba	Trader		Urban	7	Christianity	During Covid-19	1	1	Yes	6	22	2020-02-12	Spontaneous vaginal delivery	2020-02-23	40	2	No	Hospital	Low birth weight	No	Yes
26	No education	Married	Dagomba	Trader		Urban	3	Islam	Before Covid-19	1	1	Yes	10	16	2019-12-04	Spontaneous vaginal delivery	2019-12-09	37	3	No	Hospital	Normal birth weight	No	Yes
39	No education	Married	Dagomba	Unemployed		Urban	7	Islam	During Covid-19	4	4	Yes	8	13	2020-05-08	Spontaneous vaginal delivery	2020-05-09	42	3.3	No	Hospital	Normal birth weight	Yes	Yes
23	Senior High School	Married	Dagomba	Trader		Peri-urban	6	Islam	Before Covid-19	1	1	Yes	6	17	2018-10-10	Spontaneous vaginal delivery	2018-11-02	39	3	No	Hospital	Normal birth weight	No	Yes
26	Junior High School	Married	Dagomba	Trader		Urban	5	Islam	Before Covid-19	2	2	Yes	8	15	2019-09-27	Spontaneous vaginal delivery	2019-09-29	40	3.2	No	Hospital	Normal birth weight	No	Yes
30	Tertiary	Married	Dagomba	Unemployed		Urban	7	Islam	During Covid-19	2	2	Yes	9	11	2020-03-06	Caesarean section	2020-03-07	40	3.1	No	Hospital	Normal birth weight	No	Yes
28	No education	Married	Dagomba	Unemployed		Urban	5	Islam	During Covid-19	1	1	Yes	7	16	2019-12-11	Caesarean section	2019-12-26	39	2.6	Yes	Hospital	Normal birth weight	No	Yes
30	Junior High School	Married	Dagomba	seamstress		Urban	10	Islam	Before Covid-19	3	3	Yes	7	14	2019-05-27	Spontaneous vaginal delivery	2019-05-30	36	3.5	No	Hospital	Normal birth weight	No	Yes
21	Junior High School	Married	Dagomba	Unemployed		Urban	3	Islam	During Covid-19	1	1	Yes	6	20	2020-05-01	Spontaneous vaginal delivery	2020-06-04	39	2.7	No	Hospital	Normal birth weight	No	Yes
22	Senior High School	Married	Dagomba	Unemployed		Urban	6	Islam	Before Covid-19	1	1	Yes	3	27	2019-05-08	Spontaneous vaginal delivery	2019-05-26	39	2.3	No	Hospital	Low birth weight	No	Yes
27	Senior High School	Married	Dagomba	Unemployed		Urban	3	Islam	During Covid-19	1	1	Yes	5	9	2020-08-17	Spontaneous vaginal delivery	2020-08-25	37	2.8	No	Hospital	Normal birth weight	No	Yes
23	Primary	Married	Dagomba	Trader		Peri-urban	21	Islam	During Covid-19	4	4	Yes	5	12	2020-03-23	Spontaneous vaginal delivery	2020-04-28	44	2.8	No	Hospital	Normal birth weight	No	Yes
24	No education	Married	Dagomba	Unemployed		Urban	9	Islam	During Covid-19	3	3	Yes	5	24	2020-06-20	Spontaneous vaginal delivery	2020-07-06	42	2.8	No	Hospital	Normal birth weight	Yes	Yes
35	Primary	Married	Dagomba	Trader		Urban	5	Islam	Before Covid-19	3	3	Yes	5	22	2019-04-08	Spontaneous vaginal delivery	2019-04-09	37	2.8	No	Hospital	Normal birth weight	Yes	Yes
28	Tertiary	Married	Gonja	Public servent		Urban	5	Islam	During Covid-19	1	1	Yes	11	23	2020-12-31	Spontaneous vaginal delivery	2021-01-02	41	2.3	No	Hospital	Low birth weight	No	Yes
35	Primary	Single	Mamprusi	seamstress		Urban	7	Islam	During Covid-19	5	5	Yes	4	18	2020-03-20	Spontaneous vaginal delivery	2020-06-26	35	2.8	No	Hospital	Normal birth weight	No	Yes
27	Tertiary	Married	Dagomba	Public servent		Urban	3	Islam	During Covid-19	1	1	Yes	6	12	2020-02-19	Spontaneous vaginal delivery	2021-03-04	44	3.4	No	Hospital	Normal birth weight	No	Yes
33	No education	Married	Dagomba	Trader		Urban	4	Islam	Before Covid-19	2	2	Yes	7	21	2019-05-16	Spontaneous vaginal delivery	2019-06-18	44	3	No	Hospital	Normal birth weight	No	Yes
29	Tertiary	Married	Gonja	Others specify	self-employed	Urban	3	Islam	During Covid-19	1	1	Yes	13	3	2019-08-29	Spontaneous vaginal delivery	2019-09-06	42	3.8	No	Hospital	Normal birth weight	No	Yes
35	Senior High School	Married	Dagomba	Trader		Rural	3	Islam	During Covid-19	2	2	Yes	6	14	2020-05-08	Spontaneous vaginal delivery	2020-05-11	40	3.1	No	Hospital	Normal birth weight	No	Yes
26	Tertiary	Married	Dagomba	Public servent		Urban	3	Islam	During Covid-19	1	1	Yes	5	25	2020-03-19	Spontaneous vaginal delivery	2020-03-24	38	2.1	No	Hospital	Low birth weight	No	Yes
22	Senior High School	Married	Dagomba	Others specify	student	Urban	3	Islam	During Covid-19	1	1	Yes	10	15	2020-01-15	Spontaneous vaginal delivery	2020-01-17	40	2.9	No	Hospital	Normal birth weight	No	Yes
29	Senior High School	Married	Mamprusi	Unemployed		Urban	3	Islam	During Covid-19	1	1	Yes	5	22	2020-03-02	Spontaneous vaginal delivery	2020-03-17	38	3.6	No	Hospital	Normal birth weight	No	Yes
26	No education	Married	Dagomba	Unemployed		Urban	5	Islam	During Covid-19	4	2	Yes	4	20	2020-07-29	Spontaneous vaginal delivery	2020-08-02	36	3.1	No	Hospital	Normal birth weight	No	Yes
29	No education	Married	Dagomba	Unemployed		Urban	7	Islam	During Covid-19	5	5	Yes	4	14	2020-11-26	Spontaneous vaginal delivery	2020-12-05	35	3.7	No	Hospital	Normal birth weight	No	Yes
22	Senior High School	Married	Dagomba	Unemployed		Urban	5	Islam	During Covid-19	1	1	Yes	3	24	2020-02-15	Spontaneous vaginal delivery	2020-03-18	36	2.5	No	Hospital	Normal birth weight	No	Yes
25	No education	Married	Dagomba	Unemployed		Urban	6	Islam	During Covid-19	4	4	Yes	9	20	2020-01-30	Spontaneous vaginal delivery	2010-02-02	39	3	No	Hospital	Normal birth weight	No	Yes
36	No education	Married	Dagomba	Unemployed		Urban	2	Islam	During Covid-19	4	4	Yes	4	16	2020-02-18	Caesarean section	2020-04-09	41	2.5	No	Hospital	Normal birth weight	No	Yes
34	No education	Married	Dagomba	Unemployed		Rural	6	Islam	During Covid-19	4	3	Yes	1	25	2020-02-12	Spontaneous vaginal delivery	2020-02-19	41		No	Home		Yes	Yes
28	Senior High School	Married	Dagomba	Unemployed		Urban	7	Islam	During Covid-19	2	2	Yes	7	10	2020-09-16	Spontaneous vaginal delivery	2020-09-29	41	2.7	No	Hospital	Normal birth weight	No	Yes
30	No education	Married	Dagomba	Unemployed		Peri-urban	8	Islam	Before Covid-19	3	3	Yes	2	12	2019-04-18	Spontaneous vaginal delivery	2019-08-08	32	2.9	No	Hospital	Normal birth weight	Yes	Yes
34	No education	Married	Dagomba	Unemployed		Peri-urban	5	Islam	Before Covid-19	3	3	Yes	8	19	2019-11-19	Spontaneous vaginal delivery	2019-11-25	41	2.5	No	Hospital	Normal birth weight	No	Yes
26	No education	Married	Dagomba	Trader		Urban	5	Islam	Before Covid-19	3	3	Yes	9	13	2019-06-26	Spontaneous vaginal delivery	2019-07-05	40	2.8	No	Hospital	Normal birth weight	No	Yes
22	Tertiary	Married	Dagomba	Unemployed		Urban	3	Islam	During Covid-19	1	1	Yes	5	16	2020-08-13	Spontaneous vaginal delivery	2020-08-17	36	3.2	No	Hospital	Normal birth weight	No	Yes
39	No education	Married	Dagomba	Trader		Peri-urban	15	Islam	Before Covid-19	7	5	Yes	8	11	2019-07-12	Spontaneous vaginal delivery	2019-07-15	41	3.8	No	Hospital	Normal birth weight	Yes	Yes
30	No education	Married	Dagomba	Trader		Urban	8	Islam	Before Covid-19	5	5	Yes	4	25	2019-01-18	Spontaneous vaginal delivery	2019-01-22	37		No	Home		Yes	Yes
34	Primary	Married	Dagomba	Unemployed		Urban	10	Islam	During Covid-19	4	5	Yes	8	9	2020-07-21	Spontaneous vaginal delivery	2020-07-27	41	3	No	Hospital	Normal birth weight	Yes	Yes
29	No education	Married	Dagomba	Unemployed		Urban	7	Christianity	Before Covid-19	5	5	Yes	6	17	2020-10-20	Spontaneous vaginal delivery	2020-11-10	39	2.7	No	Hospital	Normal birth weight	Yes	Yes
33	Junior High School	Married	Gonja	Others specify	hairdresser	Urban	6	Islam	During Covid-19	4	4	Yes	6	16	2021-02-17	Spontaneous vaginal delivery	2021-02-22	40	3.1	No	Hospital	Normal birth weight	Yes	Yes
27	Tertiary	Married	Dagomba	Unemployed		Urban	7	Islam	Before Covid-19	1	1	Yes	8	9	2019-02-12	Spontaneous vaginal delivery	2019-02-13	36	3.1	No	Hospital	Normal birth weight	Yes	Yes
34	Junior High School	Married	Dagomba	Unemployed		Urban	7	Islam	During Covid-19	6	4	Yes	3	20	2020-08-10	Spontaneous vaginal delivery	2020-10-25	44	3.7	No	Hospital	Normal birth weight	Yes	Yes
29	Junior High School	Married	Dagomba	Unemployed		Urban	4	Islam	Before Covid-19	3	3	Yes	7	7	2019-11-21	Spontaneous vaginal delivery	2019-11-29	37	3.2	No	Hospital	Normal birth weight	No	Yes
28	Junior High School	Married	Dagomba	Unemployed		Urban	10	Islam	During Covid-19	2	2	Yes	3	27	2021-01-06	Spontaneous vaginal delivery	2021-01-15	40	3.1	No	Hospital	Normal birth weight	No	Yes
32	No education	Married	Dagomba	Unemployed		Urban	3	Islam	During Covid-19	2	1	Yes	8	19	2020-06-22	Spontaneous vaginal delivery	2020-06-24	38	2.6	No	Hospital	Normal birth weight	No	Yes
28	No education	Married	Dagomba	Unemployed		Urban	7	Islam	During Covid-19	3	3	Yes	7	17	2020-03-16	Spontaneous vaginal delivery	2020-04-03	36	2.3	No	Hospital	Low birth weight	No	Yes
32	No education	Married	Dagomba	Trader		Urban	11	Islam	Before Covid-19	3	3	Yes	11	17	2019-10-15	Spontaneous vaginal delivery	2019-10-20	40	3	No	Hospital	Normal birth weight	Yes	Yes
28	No education	Married	Dagomba	Trader		Peri-urban	10	Christianity	Before Covid-19	3	3	Yes	11	12	2019-01-11	Spontaneous vaginal delivery	2019-01-17	39	2.7	No	Hospital	Normal birth weight	No	Yes
20	No education	Married	Dagomba	Trader		Urban	4	Islam	During Covid-19	2	2	Yes	2	33	2020-10-09	Spontaneous vaginal delivery	2020-10-17	39	3	No	Hospital	Normal birth weight	Yes	Yes
29	No education	Married	Gonja	seamstress		Urban	11	Islam	During Covid-19	4	4	Yes	7	22	2021-02-26	Spontaneous vaginal delivery	2021-02-27	40	2.6	No	Hospital	Normal birth weight	No	Yes
26	Tertiary	Married	Gonja	Others specify	student	Urban	6	Islam	Before Covid-19	1	1	Yes	11	14	2019-06-13	Spontaneous vaginal delivery	2019-06-14	40	3.2	No	Hospital	Normal birth weight	No	Yes
31	No education	Married	Dagomba	Unemployed		Urban	9	Islam	Before Covid-19	4	4	Yes	5	23	2019-08-22	Spontaneous vaginal delivery	2019-08-23	39	3.3	No	Hospital	Normal birth weight	Yes	Yes
30	No education	Married	Dagomba	Trader		Urban	10	Islam	During Covid-19	5	5	Yes	7	19	2021-03-01	Spontaneous vaginal delivery	2021-03-12	40	3.2	No	Hospital	Normal birth weight	Yes	Yes
23	No education	Married	Dagomba	Trader		Urban	15	Christianity	Before Covid-19	5	5	Yes	2	20	2019-08-09	Spontaneous vaginal delivery	2019-09-19	37	3.3	No	Hospital	Normal birth weight	No	Yes
26	No education	Married	Mamprusi	seamstress		Urban	15	Islam	Before Covid-19	3	3	Yes	5	261	2019-12-20	Spontaneous vaginal delivery	2019-12-23	39	3.1	No	Hospital	Normal birth weight	No	Yes
30	Primary	Married	Dagomba	Unemployed		Urban	6	Islam	During Covid-19	4	4	Yes	2	36	2020-06-02	Spontaneous vaginal delivery	2020-06-17	41		No	Home		Yes	Yes
30	Senior High School	Married	Dagomba	Trader		Urban	9	Islam	During Covid-19	3	2	Yes	4	12	2021-01-28	Spontaneous vaginal delivery	2021-02-23	43	2.6	No	Hospital	Normal birth weight	Yes	Yes
29	Senior High School	Married	Dagomba	Trader		Urban	7	Islam	Before Covid-19	1	1	Yes	10	12	2019-08-21	Caesarean section	2019-08-28	40	3.3	Yes	Hospital	Normal birth weight	No	Yes
26	Senior High School	Married	Dagomba	seamstress		Urban	10	Islam	During Covid-19	2	2	Yes	10	11	2020-08-26	Spontaneous vaginal delivery	2020-09-11	39	3.5	No	Hospital	Normal birth weight	No	Yes
35	Junior High School	Married	Gonja	Others specify	hairdresser	Urban	5	Islam	Before Covid-19	4	3	Yes	9	10	2019-05-02	Spontaneous vaginal delivery	2019-05-03	38	3.3	No	Hospital	Normal birth weight	No	Yes
27	Junior High School	Married	Dagomba	Trader		Urban	4	Christianity	During Covid-19	2	2	Yes	7	14	2020-07-15	Spontaneous vaginal delivery	2020-07-22	41	2.7	No	Hospital	Normal birth weight	No	No
19	No education	Single	Dagomba	Unemployed		Urban	2	Islam	During Covid-19	1	1	No				Spontaneous vaginal delivery				No	Home		No	No
21	Junior High School	Married	Dagomba	Unemployed		Urban	3	Islam	During Covid-19	2	2	Yes	3	22	2020-05-01	Spontaneous vaginal delivery	2020-07-27	49	2.7	No	Hospital	Normal birth weight	No	Yes
24	Senior High School	Married	Dagomba	Unemployed		Urban	2	Islam	During Covid-19	1	1	Yes	5	3	2020-05-11	Spontaneous vaginal delivery	2020-05-29	42	3.5	Yes	Hospital	Normal birth weight	No	Yes
33	No education	Married	Dagomba	Unemployed		Urban	5	Islam	During Covid-19	3	3	No				Spontaneous vaginal delivery	2020-01-13			No	Home		Yes	Yes
26	Senior High School	Married	Dagomba	Public servent		Urban	2	Islam	During Covid-19	2	2	Yes	5	3	2020-08-27	Spontaneous vaginal delivery	2010-09-04	41	3.5	No	Hospital	Normal birth weight	No	Yes
25	No education	Married	Dagomba	Unemployed		Rural	4	Islam	Before Covid-19	2	2	No				Spontaneous vaginal delivery	2019-03-09			No	Home		Yes	Yes
30	Senior High School	Married	Dagomba	Unemployed		Urban	5	Islam	During Covid-19	3	3	Yes	5	14	2020-10-05	Spontaneous vaginal delivery	2020-10-27	40	2.8	No	Hospital	Normal birth weight	No	Yes
27	Primary	Married	Dagomba	Trader		Urban	3	Islam	Before Covid-19	2	1	Yes	6	4	2019-08-07	Spontaneous vaginal delivery	2019-08-24	39	3.5	No	Hospital	Normal birth weight	No	Yes
24	Senior High School	Married	Dagomba	Unemployed		Urban	3	Islam	During Covid-19	1	1	Yes	8	15	2020-04-03	Spontaneous vaginal delivery	2020-05-25	44	3.2	No	Hospital	Normal birth weight	No	Yes
32	No education	Married	Dagomba	Trader		Urban	7	Islam	During Covid-19	5	5	Yes	5	21	2020-05-04	Spontaneous vaginal delivery	2020-05-05	41	3.5	No	Hospital	Normal birth weight	No	Yes
18	No education	Married	Dagomba	Unemployed		Urban	4	Islam	Before Covid-19	2	2	Yes	5	7	2020-06-01	Spontaneous vaginal delivery	2020-06-07	41	3.7	No	Hospital	Normal birth weight	No	Yes
34	No education	Married	Dagomba	Unemployed		Urban	8	Islam	During Covid-19	5	4	Yes	5	22	2021-02-11	Caesarean section	2021-02-15	40	4.1	Yes	Hospital	Normal birth weight	Yes	Yes
26	Junior High School	Married	Dagomba	seamstress		Urban	6	Islam	During Covid-19	2	2	Yes	7	15	2020-12-29	Spontaneous vaginal delivery	2020-12-31	40	3	No	Hospital	Normal birth weight	No	Yes
21	Junior High School	Married	Dagomba	Unemployed		Peri-urban	4	Islam	During Covid-19	1	1	Yes	7	16	2020-04-22	Spontaneous vaginal delivery	2020-06-20	46	2.9	No	Hospital	Normal birth weight	No	Yes
29	Senior High School	Married	Dagomba	Trader		Urban	10	Islam	During Covid-19	6	5	Yes	3	15	2020-02-21	Spontaneous vaginal delivery	2020-05-13	38		No	Home		Yes	No
37	No education	Married	Dagomba	Unemployed		Rural	8	Islam	During Covid-19	6	6	Yes	3	18	2020-06-25	Spontaneous vaginal delivery	2020-10-08	39		No	Home		Yes	Yes
24	No education	Married	Dagomba	Unemployed		Urban	3	Islam	During Covid-19	4	4	Yes	11	8	2020-03-24	Spontaneous vaginal delivery	2020-03-28	40	4.3	No	Hospital	Normal birth weight	Yes	Yes
21	No education	Married	Dagomba	Unemployed		Urban	2	Islam	During Covid-19	1	1	No				Spontaneous vaginal delivery	2020-09-27			No	Home		No	Yes
20	Primary	Married	Dagomba	Unemployed		Urban	3	Islam	During Covid-19	1	1	Yes	6	30	2020-07-29	Spontaneous vaginal delivery	2020-07-30	39	3.2	Yes	Hospital	Normal birth weight	No	Yes
18	No education	Married	Dagomba	Unemployed		Urban	3	Islam	During Covid-19	1	1	Yes	6	12	2021-02-24	Caesarean section	2021-03-11	38	2.4	Yes	Hospital	Low birth weight	No	Yes
29	Tertiary	Married	Dagomba	Public servent		Peri-urban	6	Islam	During Covid-19	3	3	Yes	6	16	2020-01-06	Caesarean section	2020-01-20	36	2.9	No	Hospital	Normal birth weight	No	Yes
33	No education	Married	Gonja	Trader		Urban	8	Islam	During Covid-19	3	3	Yes	2	20	2019-07-20	Spontaneous vaginal delivery	2019-09-08	43		No	Home		Yes	No
40	No education	Married	Dagomba	Farmer		Peri-urban	8	Islam	Before Covid-19	5	5	No				Spontaneous vaginal delivery				No	Home		Yes	Yes
27	No education	Married	Dagomba	Trader		Urban	4	Islam	During Covid-19	3	3	Yes	6	25	2020-10-27	Spontaneous vaginal delivery	2020-11-04	39	3.6	Yes	Hospital	Normal birth weight	Yes	Yes
24	No education	Married	Dagomba	Unemployed		Urban	10	Islam	During Covid-19	2	2	Yes	4	20	2020-12-30	Spontaneous vaginal delivery	2020-01-13	39	3	No	Hospital	Normal birth weight	No	Yes
22	No education	Married	Dagomba	Unemployed		Rural	15	Islam	During Covid-19	5	5	Yes	4	16	2020-05-29	Spontaneous vaginal delivery	2020-07-07	34	2.9	No	Hospital	Normal birth weight	No	Yes
34	No education	Married	Dagomba	Unemployed		Urban	8	Islam	During Covid-19	4	2	Yes	6	21	2020-10-14	Spontaneous vaginal delivery	2020-10-16	38	3.5	No	Hospital	Normal birth weight	Yes	Yes
22	Junior High School	Married	Dagomba	Trader		Urban	5	Islam	During Covid-19	3	3	Yes	5	28	2020-03-31	Caesarean section	2020-04-15	38	2.5	No	Hospital	Normal birth weight	No	Yes
25	No education	Married	Dagomba	Unemployed		Urban	8	Islam	During Covid-19	2	2	Yes	8	18	2019-12-03	Caesarean section	2020-01-02	43	2.6	No	Hospital	Normal birth weight	No	Yes
23	Senior High School	Married	Dagomba	Unemployed		Urban	3	Islam	Before Covid-19	1	1	Yes	8	15	2020-03-16	Spontaneous vaginal delivery	2020-04-16	40	3.5	No	Hospital	Normal birth weight	No	Yes
19	No education	Married	Dagomba	Unemployed		Urban	2	Islam	During Covid-19	1	1	Yes	5	15	2020-04-01	Spontaneous vaginal delivery	2020-04-09	41	2.8	No	Hospital	Normal birth weight	No	Yes
25	Primary	Married	Dagomba	Unemployed		Urban	5	Islam	During Covid-19	3	3	Yes	3	16	2020-09-29	Spontaneous vaginal delivery	2020-10-13	38		Yes	Home		Yes	Yes
18	Junior High School	Married	Dagomba	Unemployed		Urban	2	Islam	During Covid-19	1	1	Yes	4	21	2020-06-30	Spontaneous vaginal delivery	2020-07-23	40	3.1	No	Hospital	Normal birth weight	No	Yes
23	Junior High School	Married	Dagomba	Unemployed		Urban	3	Islam	Before Covid-19	2	1	Yes	8	20	2020-03-16	Spontaneous vaginal delivery	2020-03-30	38	3	Yes	Hospital	Normal birth weight	No	Yes
21	No education	Married	Dagomba	Unemployed		Urban	4	Islam	During Covid-19	2	2	No				Spontaneous vaginal delivery	2020-11-29			No	Home		No	Yes
24	Tertiary	Married	Gonja	Unemployed		Urban	4	Christianity	During Covid-19	2	2	Yes	12	8	2019-12-24	Spontaneous vaginal delivery	2019-12-30	37	2	No	Hospital	Low birth weight	No	Yes
38	No education	Married	Dagomba	Trader		Urban	10	Islam	During Covid-19	5	5	Yes	6	17	2020-11-13	Spontaneous vaginal delivery	2020-12-17	41	4.2	No	Hospital	Normal birth weight	Yes	Yes
34	Senior High School	Married	Dagomba	Trader		Urban	5	Islam	Before Covid-19	3	3	Yes	6	15	2019-04-20	Spontaneous vaginal delivery	2019-04-23	37	2.8	No	Hospital	Normal birth weight	No	Yes
24	Primary	Married	Dagomba	Unemployed		Urban	4	Islam	Before Covid-19	3	3	Yes	10	14	2020-02-10	Spontaneous vaginal delivery	2020-03-11	42	3.5	Yes	Hospital	Normal birth weight	No	Yes
23	No education	Married	Dagomba	Trader		Urban	10	Islam	Before Covid-19	3	3	Yes	4	18	2019-10-10	Spontaneous vaginal delivery	2019-10-14	33	3.3	No	Hospital	Normal birth weight	Yes	Yes
23	No education	Married	Dagomba	Trader		Urban	6	Islam	Before Covid-19	1	1	Yes	9	16	2019-08-19	Spontaneous vaginal delivery	2019-08-24	40	2.8	No	Hospital	Normal birth weight	No	No
22	No education	Married	Dagomba	Unemployed		Urban	3	Islam	During Covid-19	1	1	Yes	6	8	2020-11-26	Spontaneous vaginal delivery	2020-12-06	35	3.5	Yes	Hospital	Normal birth weight	No	Yes
32	Tertiary	Married	Dagomba	Trader		Urban	4	Islam	Before Covid-19	2	2	Yes	6	12	2019-12-11	Spontaneous vaginal delivery	2019-12-15	38	3	Yes	Hospital	Normal birth weight	No	Yes
35	No education	Married	Dagomba	Unemployed		Urban	4	Islam	Before Covid-19	2	2	Yes	6	12	2019-11-20	Spontaneous vaginal delivery	2019-12-30	40	2.5	Yes	Hospital	Normal birth weight	No	Yes
27	Primary	Married	Dagomba	Unemployed		Urban	3	Islam	Before Covid-19	2	1	Yes	5	16	2019-06-14	Caesarean section	2019-06-24	38	3.2	Yes	Hospital	Normal birth weight	No	Yes
21	Junior High School	Married	Others	Public servent		Urban	4	Christianity	During Covid-19	2	2	Yes	11	7	2020-04-15	Spontaneous vaginal delivery	2020-04-29	40	3.8	No	Hospital	Normal birth weight	No	Yes
19	Junior High School	Married	Dagomba	Trader		Urban	5	Islam	During Covid-19	2	2	Yes	7	14	2019-11-30	Spontaneous vaginal delivery	2020-01-07	38	3.2	Yes	Hospital	Normal birth weight	No	Yes
29	No education	Married	Dagomba	Farmer		Rural	4	Islam	Before Covid-19	3	3	Yes	3	27	2019-10-04	Spontaneous vaginal delivery	2019-10-12	39	2.5	No	Hospital	Normal birth weight	No	Yes
23	No education	Married	Dagomba	Unemployed		Urban	3	Islam	During Covid-19	1	1	No				Spontaneous vaginal delivery	2020-09-19			No	Home		No	Yes
31	No education	Married	Dagomba	Unemployed		Urban	4	Christianity	Before Covid-19	4	4	Yes	4	16	2020-02-24	Spontaneous vaginal delivery	2020-03-31	35		Yes	Home		Yes	Yes
18	Junior High School	Married	Mamprusi	Unemployed		Urban	3	Islam	During Covid-19	1	1	Yes	4	17	2020-07-13	Spontaneous vaginal delivery	2020-07-25	38	3.7	No	Hospital	Normal birth weight	No	Yes
17	Junior High School	Single	Dagomba	Unemployed		Urban	2	Islam	During Covid-19	1	1	Yes	4	13	2020-04-09	Spontaneous vaginal delivery	2020-04-17	41	3.3	No	Hospital	Normal birth weight	No	Yes
25	No education	Married	Dagomba	Unemployed		Rural	3	Islam	During Covid-19	2	2	Yes	5	13	2020-04-02	Spontaneous vaginal delivery	2020-04-21	40	3.5	No	Hospital	Normal birth weight	No	Yes
35	No education	Married	Dagomba	Unemployed		Urban	6	Islam	During Covid-19	4	3	Yes	7	14	2020-01-03	Spontaneous vaginal delivery	2020-01-16	39	3.2	No	Hospital	Normal birth weight	No	Yes
24	Junior High School	Married	Dagomba	Unemployed		Urban	3	Christianity	Before Covid-19	2	2	Yes	5	3	2019-03-08	Spontaneous vaginal delivery	2019-03-22	38		No	Home		No	Yes
22	No education	Married	Dagomba	Trader		Urban	2	Islam	During Covid-19	1	1	No				Spontaneous vaginal delivery	2020-06-02			No	Home		No	Yes
29	No education	Married	Mamprusi	Public servent		Urban	3	Islam	Before Covid-19	2	2	Yes	7	17	2019-07-09	Caesarean section	2019-07-24	38	3.4	Yes	Hospital	Normal birth weight	No	Yes
27	No education	Married	Dagomba	Trader		Urban	5	Islam	During Covid-19	3	3	Yes	7	14	2020-05-06	Spontaneous vaginal delivery	2020-05-18	39	3.1	No	Hospital	Normal birth weight	No	Yes
29	Senior High School	Married	Dagomba	Unemployed		Urban	3	Islam	Before Covid-19	3	3	Yes	6	21	2019-11-04	Spontaneous vaginal delivery	2019-01-29	37	2.5	Yes	Hospital	Normal birth weight	No	Yes
31	No education	Married	Dagomba	Trader		Urban	4	Islam	During Covid-19	4	4	Yes	6	3	2020-07-01	Spontaneous vaginal delivery	2020-08-01	37	3.8	No	Hospital	Normal birth weight	No	Yes
24	Senior High School	Married	Dagomba	Unemployed		Urban	2	Islam	Before Covid-19	2	1	Yes	6	7	2019-08-20	Spontaneous vaginal delivery	2019-08-21	40	2.1	No	Hospital	Low birth weight	No	Yes
25	Junior High School	Married	Dagomba	Unemployed		Urban	2	Christianity	During Covid-19	2	2	No				Spontaneous vaginal delivery	2019-12-26			No	Home		No	Yes
31	No education	Married	Dagomba	Trader		Urban	6	Islam	Before Covid-19	4	4	Yes	5	3	2019-06-18	Spontaneous vaginal delivery	2019-06-19	36	3.3	No	Hospital	Normal birth weight	No	Yes
28	No education	Married	Dagomba	Trader		Urban	3	Islam	Before Covid-19	2	2	Yes	4	5	2019-03-08	Spontaneous vaginal delivery	2019-03-21	38	2.5	Yes	Hospital	Normal birth weight	No	Yes
23	Junior High School	Married	Dagomba	Unemployed		Urban	2	Islam	Before Covid-19	1	1	Yes	3	30	2019-05-24	Spontaneous vaginal delivery	2019-05-31	35	3.5	No	Hospital	Normal birth weight	No	Yes
26	Tertiary	Married	Dagomba	Public servent		Urban	4	Islam	During Covid-19	2	2	Yes	8	16	2020-05-06	Caesarean section	2020-05-16	38	2.6	Yes	Hospital	Normal birth weight	No	Yes
24	Junior High School	Single	Dagomba	Unemployed		Urban	2	Islam	Before Covid-19	1	1	Yes	2	29	2019-05-09	Spontaneous vaginal delivery	2019-05-13	40	3.5	Yes	Hospital	Normal birth weight	No	No
19	Primary	Married	Dagomba	Trader		Urban	8	Islam	Before Covid-19	4	4	Yes	4	17	2019-08-01	Caesarean section	2019-08-05	37	2.1	Yes	Hospital	Low birth weight	No	Yes
28	Primary	Married	Dagomba	Unemployed		Urban	4	Islam	During Covid-19	2	2	Yes	7	8	2020-11-30	Spontaneous vaginal delivery	2020-12-10	41	3.5	Yes	Hospital	Normal birth weight	Yes	Yes
